# Supplementary material for: A Proteomic Approach Identifies Isoform-Specific and Nucleotide-Dependent RAS Interactions
Source: Mol Cell Proteomics. 2022 Jul 14;21(8):100268. doi: 10.1016/j.mcpro.2022.100268 (PMC9396065; doi:10.1016/j.mcpro.2022.100268)
Supplement: Supplementary Table 1 [file mmc2.xlsx]

## Sheet: Entire Data
		HRas WT Forward		HRas WT Reverse		HRas G12D Forward		HRas G12D Reverse		NRas WT Forward		NRas WT Reverse		NRas G12D Forward		NRas G12D Reverse		KRas4a WT Forward		KRas4a WT Reverse		KRas4a G12D Forward		KRas4a G12D Reverse		KRas4b WT Forward		KRas4b WT Reverse		KRas4b G12D Forward		KRas4b G12D Reverse
Accession	Description	Score	Heavy/Light	Score	Heavy/Light	Score	Heavy/Light	Score	Heavy/Light	Score	Heavy/Light	Score	Heavy/Light	Score	Heavy/Light	Score	Heavy/Light	Score	Heavy/Light	Score	Heavy/Light	Score	Heavy/Light	Score	Heavy/Light	Score	Heavy/Light	Score	Heavy/Light	Score	Heavy/Light	Score	Heavy/Light
K7ES11	(E3-independent) E2 ubiquitin-conjugating enzyme (Fragment) OS=Homo sapiens GN=UBE2O PE=1 SV=1 - [K7ES11_HUMAN]	3.39274	0	2.96585	6.00122	2.82226	0
Q9C0C9	(E3-independent) E2 ubiquitin-conjugating enzyme OS=Homo sapiens GN=UBE2O PE=1 SV=3 - [UBE2O_HUMAN]																	3.43137	0							5.31172	0.60116	2.76033	0.240283	5.45788	0.244249
Q15120	[Pyruvate dehydrogenase (acetyl-transferring)] kinase isozyme 3, mitochondrial OS=Homo sapiens GN=PDK3 PE=1 SV=1 - [PDK3_HUMAN]											1.92078	72.5575
H0Y5R3	1-acyl-sn-glycerol-3-phosphate acyltransferase delta (Fragment) OS=Homo sapiens GN=AGPAT4 PE=1 SV=1 - [H0Y5R3_HUMAN]															1.89341
B4DTU7	10-formyltetrahydrofolate dehydrogenase OS=Homo sapiens PE=2 SV=1 - [B4DTU7_HUMAN]	8.7727	0.00950408
K7EIV5	116 kDa U5 small nuclear ribonucleoprotein component (Fragment) OS=Homo sapiens GN=EFTUD2 PE=1 SV=1 - [K7EIV5_HUMAN]																													2.17548	0.0584726
P31946	14-3-3 protein beta/alpha OS=Homo sapiens GN=YWHAB PE=1 SV=3 - [1433B_HUMAN]	42.4986	3.23985	46.9905	100
B5BU24	14-3-3 protein beta/alpha OS=Homo sapiens GN=YWHAB PE=2 SV=1 - [B5BU24_HUMAN]					25.9171	100			4.9138	2.07347	31.048	19.2602	8.44487	100	8.99034	100	7.11444	100	5.52626	100	19.418	100	10.8763	1.11015	8.08374	63.9151	7.24587		14.9659	100	15.4967	0.154805
K7EM20	14-3-3 protein epsilon (Fragment) OS=Homo sapiens GN=YWHAE PE=1 SV=1 - [K7EM20_HUMAN]									2.59469	2.0887
P62258	14-3-3 protein epsilon OS=Homo sapiens GN=YWHAE PE=1 SV=1 - [1433E_HUMAN]	213.644	0.110881	189.228	100	77.4196	3.48161					43.0352	1.03265	14.4819	67.1324	9.55832	100	13.0092	6.25714	16.1973	0.118796	38.1602	100	37.6825	2.77646	7.4533	1.93544	13.4785	0.314036	30.9039	47.9806	36.922	1.18158
Q04917	14-3-3 protein eta OS=Homo sapiens GN=YWHAH PE=1 SV=4 - [1433F_HUMAN]	21.2515	0.0211786	39.2711	83.4232	26.1088	0.165197			2.83318	0	26.0569	2.376	7.36309	0.614079			3.09073	0	5.09429	100	15.023	0	13.3369	0.63175	7.2232	0			15.3931	100	16.5159	100
P27348	14-3-3 protein theta OS=Homo sapiens GN=YWHAQ PE=1 SV=1 - [1433T_HUMAN]	75.4257	0.182344	60.7949	12.7281	78.1277	3.33962			27.7472	1.04154	30.369	0.438041	20.2691	11.7587	18.4881	1.01001			7.69244	0.120062	14.9424	100	23.5194	0.94182	13.1205	0	16.9465	0.907394	26.545	11.2056	24.5971	0.223661
P63104	14-3-3 protein zeta/delta OS=Homo sapiens GN=YWHAZ PE=1 SV=1 - [1433Z_HUMAN]	75.0901	1.38633	81.1321	100	59.18	7.0912			12.4091	1.89602	49.7591	1.22486	14.1325	42.9277	16.3683	2.79546	13.331	0	11.6625	6.06816	16.8007	100	25.1674	0.329594	7.80099	1.87572	11.2558	0.361975	28.899	62.2796	32.0178	100
Q5G0E1	2-5-3p (Fragment) OS=Homo sapiens GN=EXOC7 PE=2 SV=1 - [Q5G0E1_HUMAN]																			6.78639	100			8.52796	100							14.0006	100
Q9UEH5	24-kDa subunit of complex I (Fragment) OS=Homo sapiens GN=NDUFV2 PE=4 SV=1 - [Q9UEH5_HUMAN]											2.64253	100			2.12768
H0YJC0	26S protease regulatory subunit 10B (Fragment) OS=Homo sapiens GN=PSMC6 PE=1 SV=1 - [H0YJC0_HUMAN]	14.8867	0.206942
H0YJS8	26S protease regulatory subunit 10B (Fragment) OS=Homo sapiens GN=PSMC6 PE=1 SV=2 - [H0YJS8_HUMAN]																													5.61786	1.58724
P62333	26S protease regulatory subunit 10B OS=Homo sapiens GN=PSMC6 PE=1 SV=1 - [PRS10_HUMAN]			15.0305	0.0538974																							4.79141	0.129378			11.7801	1.64372
H0YJE9	26S protease regulatory subunit 10B OS=Homo sapiens GN=PSMC6 PE=1 SV=2 - [H0YJE9_HUMAN]											4.63413	0.326561							2.61683	100			2.73789
G3V4X1	26S protease regulatory subunit 4 (Fragment) OS=Homo sapiens GN=PSMC1 PE=1 SV=1 - [G3V4X1_HUMAN]			5.9634								3.48993	0.392356	2.56068	0.0285257
P62191	26S protease regulatory subunit 4 OS=Homo sapiens GN=PSMC1 PE=1 SV=1 - [PRS4_HUMAN]	22.8503	0.385883							12.1608	1.04007					2.04763	0.01									2.22746	100			2.45866	100
E9PKD5	26S protease regulatory subunit 6A (Fragment) OS=Homo sapiens GN=PSMC3 PE=1 SV=2 - [E9PKD5_HUMAN]																			1.91075
E9PN50	26S protease regulatory subunit 6A (Fragment) OS=Homo sapiens GN=PSMC3 PE=1 SV=8 - [E9PN50_HUMAN]																	1.89681	1.94829			2.176	0							4.95571	0.31097	1.96503
E9PM69	26S protease regulatory subunit 6A OS=Homo sapiens GN=PSMC3 PE=1 SV=1 - [E9PM69_HUMAN]	16.9143	0.0685444	19.6886	0.305776																					9.49557	0	8.99033	0.175847
P43686	26S protease regulatory subunit 6B OS=Homo sapiens GN=PSMC4 PE=1 SV=2 - [PRS6B_HUMAN]	1.97291	0	6.5081	0.0750763																					2.25838	0					3.52056	100
C9JLS9	26S protease regulatory subunit 7 (Fragment) OS=Homo sapiens GN=PSMC2 PE=1 SV=1 - [C9JLS9_HUMAN]									4.27352	1.2943									2.32058	100									5.04034	0	4.84113	100
P35998	26S protease regulatory subunit 7 OS=Homo sapiens GN=PSMC2 PE=1 SV=3 - [PRS7_HUMAN]											9.65809	0.337006
J3QSE0	26S protease regulatory subunit 8 OS=Homo sapiens GN=PSMC5 PE=1 SV=1 - [J3QSE0_HUMAN]									2.88556	0
P62195	26S protease regulatory subunit 8 OS=Homo sapiens GN=PSMC5 PE=1 SV=1 - [PRS8_HUMAN]																											2.81365	0.74235			9.18475	0.0371788
H7BZR6	26S proteasome non-ATPase regulatory subunit 1 (Fragment) OS=Homo sapiens GN=PSMD1 PE=1 SV=1 - [H7BZR6_HUMAN]																	0	0			2.8663	0
H7C378	26S proteasome non-ATPase regulatory subunit 1 (Fragment) OS=Homo sapiens GN=PSMD1 PE=1 SV=1 - [H7C378_HUMAN]			3.75296																										4.29505	0	3.8061	100
A0A087WW66	26S proteasome non-ATPase regulatory subunit 1 OS=Homo sapiens GN=PSMD1 PE=1 SV=1 - [A0A087WW66_HUMAN]	17.8999	0.00950408	15.8726	0.210236															3.08053	0.0987671							8.40077	0.189721
B1AJY6	26S proteasome non-ATPase regulatory subunit 10 OS=Homo sapiens GN=PSMD10 PE=1 SV=1 - [B1AJY6_HUMAN]					2.68136	0
B1AJY7	26S proteasome non-ATPase regulatory subunit 10 OS=Homo sapiens GN=PSMD10 PE=1 SV=1 - [B1AJY7_HUMAN]	2.53457	0	2.39622														4.99862	0							2.77862	1.56963			5.37734	100
J3QRY4	26S proteasome non-ATPase regulatory subunit 11 (Fragment) OS=Homo sapiens GN=PSMD11 PE=1 SV=7 - [J3QRY4_HUMAN]					3.16513	1.40475																	2.21713
O00231	26S proteasome non-ATPase regulatory subunit 11 OS=Homo sapiens GN=PSMD11 PE=1 SV=3 - [PSD11_HUMAN]			31.6773	0.346904							6.9056	0.0302666					2.56187	2.77179	0	0.0292996	2.06116	32.8216			0	1.38316	7.45664	0.171422	6.58502	0.408219	4.89405	1.47135
O00232	26S proteasome non-ATPase regulatory subunit 12 OS=Homo sapiens GN=PSMD12 PE=1 SV=3 - [PSD12_HUMAN]																															0
H0YD73	26S proteasome non-ATPase regulatory subunit 13 (Fragment) OS=Homo sapiens GN=PSMD13 PE=1 SV=1 - [H0YD73_HUMAN]			7.23214		2.02499	0.930749					4.90929	0.39303							2.04531						2.53282	57.0255					2.00296
H7C1H2	26S proteasome non-ATPase regulatory subunit 2 (Fragment) OS=Homo sapiens GN=PSMD2 PE=1 SV=1 - [H7C1H2_HUMAN]											1.73688								2.33477	100
F8WBS8	26S proteasome non-ATPase regulatory subunit 2 OS=Homo sapiens GN=PSMD2 PE=1 SV=1 - [F8WBS8_HUMAN]													4.03605	0							3.09062	0									13.6555	1.59523
Q13200	26S proteasome non-ATPase regulatory subunit 2 OS=Homo sapiens GN=PSMD2 PE=1 SV=3 - [PSMD2_HUMAN]			9.2163	0.0229629
A6PVX3	26S proteasome non-ATPase regulatory subunit 4 (Fragment) OS=Homo sapiens GN=PSMD4 PE=1 SV=1 - [A6PVX3_HUMAN]					9.57262	0.988551											3.19801	2.33038													3.00144
H0Y561	26S proteasome non-ATPase regulatory subunit 4 (Fragment) OS=Homo sapiens GN=PSMD4 PE=1 SV=1 - [H0Y561_HUMAN]																							2.17591
P55036	26S proteasome non-ATPase regulatory subunit 4 OS=Homo sapiens GN=PSMD4 PE=1 SV=1 - [PSMD4_HUMAN]	10.3341	0.107815	13.038	0.01					22.3332	1.85694	12.6837	0.462467	12.3619	0.335884	7.86287	0.559429			5.10445	0.0318019					4.97556	0.782214	11.5195	9.70556
C9J7B7	26S proteasome non-ATPase regulatory subunit 6 (Fragment) OS=Homo sapiens GN=PSMD6 PE=1 SV=1 - [C9J7B7_HUMAN]																	2.11353	0
H7C531	26S proteasome non-ATPase regulatory subunit 6 (Fragment) OS=Homo sapiens GN=PSMD6 PE=1 SV=1 - [H7C531_HUMAN]																															2.24298	100
Q15008	26S proteasome non-ATPase regulatory subunit 6 OS=Homo sapiens GN=PSMD6 PE=1 SV=1 - [PSMD6_HUMAN]																									2.54637	100
H3BNT7	26S proteasome non-ATPase regulatory subunit 7 OS=Homo sapiens GN=PSMD7 PE=1 SV=1 - [H3BNT7_HUMAN]																											1.96671
H3BQV2	26S proteasome non-ATPase regulatory subunit 7 OS=Homo sapiens GN=PSMD7 PE=1 SV=1 - [H3BQV2_HUMAN]																			0	1.61566
K7EJC1	26S proteasome non-ATPase regulatory subunit 8 OS=Homo sapiens GN=PSMD8 PE=1 SV=1 - [K7EJC1_HUMAN]			2.32491	0.01
P82912	28S ribosomal protein S11, mitochondrial OS=Homo sapiens GN=MRPS11 PE=1 SV=2 - [RT11_HUMAN]					2.61438	0																			10.3211	100	4.3346				5.04841	100
O60783	28S ribosomal protein S14, mitochondrial OS=Homo sapiens GN=MRPS14 PE=1 SV=1 - [RT14_HUMAN]																									0	1.78935	2.12314	0.133304
A6ND22	28S ribosomal protein S16, mitochondrial OS=Homo sapiens GN=MRPS16 PE=1 SV=1 - [A6ND22_HUMAN]																											2.92575	5.23808
E9PE17	28S ribosomal protein S17, mitochondrial (Fragment) OS=Homo sapiens GN=MRPS17 PE=3 SV=1 - [E9PE17_HUMAN]	3.50103	0.339847	10.5653	0.898838	4.44174	0																			3.39289	0	3.77111
A0A0G2JIC6	28S ribosomal protein S18b, mitochondrial OS=Homo sapiens GN=MRPS18B PE=1 SV=1 - [A0A0G2JIC6_HUMAN]	9.88064	0.00950408			3.19968	0			5.55667	0.933638															10.6359	1.80943	5.62235		6.22657	0	6.26696	100
A0A075B746	28S ribosomal protein S21, mitochondrial OS=Homo sapiens GN=MRPS21 PE=1 SV=1 - [A0A075B746_HUMAN]	3.52964	0.00950408									2.29493														3.36496	2.38158	8.08772	100	3.84459	1.01724
H7C5F2	28S ribosomal protein S22, mitochondrial (Fragment) OS=Homo sapiens GN=MRPS22 PE=1 SV=1 - [H7C5F2_HUMAN]	3.38225	0																							3.92943	0	2.64176	0.132301	9.84556	0.821551	2.8263	100
G5E9W7	28S ribosomal protein S22, mitochondrial OS=Homo sapiens GN=MRPS22 PE=1 SV=1 - [G5E9W7_HUMAN]									5.61769	0.382413
J3QLR8	28S ribosomal protein S23, mitochondrial OS=Homo sapiens GN=MRPS23 PE=1 SV=1 - [J3QLR8_HUMAN]																											4.97692				4.91762
P82663	28S ribosomal protein S25, mitochondrial OS=Homo sapiens GN=MRPS25 PE=1 SV=1 - [RT25_HUMAN]																															3.4448	100
Q9BYN8	28S ribosomal protein S26, mitochondrial OS=Homo sapiens GN=MRPS26 PE=1 SV=1 - [RT26_HUMAN]	2.99422	1.08079																													2.69433	100
V9GYF7	28S ribosomal protein S29, mitochondrial (Fragment) OS=Homo sapiens GN=DAP3 PE=1 SV=1 - [V9GYF7_HUMAN]																									4.0142	1.42443	6.1156		2.97556	0
V9GZ61	28S ribosomal protein S29, mitochondrial (Fragment) OS=Homo sapiens GN=DAP3 PE=1 SV=1 - [V9GZ61_HUMAN]																															4.58122	100
A0A087WV52	28S ribosomal protein S30, mitochondrial OS=Homo sapiens GN=MRPS30 PE=1 SV=1 - [A0A087WV52_HUMAN]			3.13047	100
Q92665	28S ribosomal protein S31, mitochondrial OS=Homo sapiens GN=MRPS31 PE=1 SV=3 - [RT31_HUMAN]	9.42365	0	2.91287	0.01					2.48982	0.998966															5.10934	37.2129	2.27467	100	2.02468	0
P82930	28S ribosomal protein S34, mitochondrial OS=Homo sapiens GN=MRPS34 PE=1 SV=2 - [RT34_HUMAN]	2.25967	0																							2.31396	0	3.10936		4.26727	0
P82673	28S ribosomal protein S35, mitochondrial OS=Homo sapiens GN=MRPS35 PE=1 SV=1 - [RT35_HUMAN]			2.96097																2.48308	0.010971					2.2593	72.9832			5.18138	0
J3KSI8	28S ribosomal protein S7, mitochondrial (Fragment) OS=Homo sapiens GN=MRPS7 PE=1 SV=1 - [J3KSI8_HUMAN]			2.91271	0.01																					2.4214	1.91256
J3QKW2	28S ribosomal protein S7, mitochondrial OS=Homo sapiens GN=MRPS7 PE=1 SV=1 - [J3QKW2_HUMAN]																	2.86461	0.157491											2.11857	0	2.38986	0.0207215
Q5H928	3-hydroxyacyl-CoA dehydrogenase type-2 OS=Homo sapiens GN=HSD17B10 PE=1 SV=1 - [Q5H928_HUMAN]							11.8626	100			9.0244						2.95212	0	8.66141	3.05582	5.03821	0			8.22077	3.40203	11.247	0.232128	5.60406	0	16.5188	0.234695
Q99714	3-hydroxyacyl-CoA dehydrogenase type-2 OS=Homo sapiens GN=HSD17B10 PE=1 SV=3 - [HCD2_HUMAN]	87.3637	19.4317	79.6668	100	93.5898	100			14.5442	1.71601
Q9UMY3	3-phosphoglycerate dehydrogenase (Fragment) OS=Homo sapiens GN=PGDH3 PE=2 SV=1 - [Q9UMY3_HUMAN]																									2.76498	53.9793			5.54038	51.5662	5.71734	0.822999
H0Y8N7	39S ribosomal protein L1, mitochondrial (Fragment) OS=Homo sapiens GN=MRPL1 PE=1 SV=1 - [H0Y8N7_HUMAN]	7.38573	13.613
H0YCD5	39S ribosomal protein L11, mitochondrial (Fragment) OS=Homo sapiens GN=MRPL11 PE=1 SV=1 - [H0YCD5_HUMAN]					4.5346	5.83323
P52815	39S ribosomal protein L12, mitochondrial OS=Homo sapiens GN=MRPL12 PE=1 SV=2 - [RM12_HUMAN]	11.8892	14.1686	17.3148	9.77931	28.8155	76.89
Q9BYD1	39S ribosomal protein L13, mitochondrial OS=Homo sapiens GN=MRPL13 PE=1 SV=1 - [RM13_HUMAN]					8.92216	100
Q6P1L8	39S ribosomal protein L14, mitochondrial OS=Homo sapiens GN=MRPL14 PE=1 SV=1 - [RM14_HUMAN]	5.87012	14.3952	4.08707	100
E5RHF4	39S ribosomal protein L15, mitochondrial (Fragment) OS=Homo sapiens GN=MRPL15 PE=1 SV=1 - [E5RHF4_HUMAN]	9.51822	14.7551			11.8377	5.0806			1.77177	0
E9PKV2	39S ribosomal protein L17, mitochondrial (Fragment) OS=Homo sapiens GN=MRPL17 PE=1 SV=1 - [E9PKV2_HUMAN]			5.86698	6.73445	3.14635	100
I3L2X1	39S ribosomal protein L20, mitochondrial (Fragment) OS=Homo sapiens GN=MRPL20 PE=1 SV=1 - [I3L2X1_HUMAN]					2.35939	100
Q9BYC9	39S ribosomal protein L20, mitochondrial OS=Homo sapiens GN=MRPL20 PE=1 SV=1 - [RM20_HUMAN]	2.822	100	2.91654	100
F5H7V8	39S ribosomal protein L21, mitochondrial OS=Homo sapiens GN=MRPL21 PE=1 SV=1 - [F5H7V8_HUMAN]					2.87178	0
Q7Z2W9	39S ribosomal protein L21, mitochondrial OS=Homo sapiens GN=MRPL21 PE=1 SV=2 - [RM21_HUMAN]	8.03585	18.5264
Q9NWU5	39S ribosomal protein L22, mitochondrial OS=Homo sapiens GN=MRPL22 PE=1 SV=1 - [RM22_HUMAN]	1.98522	2.07124			3.49478	100	2.11324
H7C2P7	39S ribosomal protein L23, mitochondrial (Fragment) OS=Homo sapiens GN=MRPL23 PE=1 SV=1 - [H7C2P7_HUMAN]	11.1733	13.5075	4.10321																								2.25738	3.63249
Q96A35	39S ribosomal protein L24, mitochondrial OS=Homo sapiens GN=MRPL24 PE=1 SV=1 - [RM24_HUMAN]			7.08867
B8ZZV5	39S ribosomal protein L30, mitochondrial OS=Homo sapiens GN=MRPL30 PE=1 SV=1 - [B8ZZV5_HUMAN]																											0	0.173061
Q9BYC8	39S ribosomal protein L32, mitochondrial OS=Homo sapiens GN=MRPL32 PE=1 SV=1 - [RM32_HUMAN]	2.82326	100	3.00532	12.2309	3.45619	0
H0Y4J2	39S ribosomal protein L37, mitochondrial (Fragment) OS=Homo sapiens GN=MRPL37 PE=1 SV=1 - [H0Y4J2_HUMAN]																													2.61085	0.564797
Q9BZE1	39S ribosomal protein L37, mitochondrial OS=Homo sapiens GN=MRPL37 PE=1 SV=2 - [RM37_HUMAN]	5.61355	38.8705	10.1671	100	10.9352	0
Q96DV4	39S ribosomal protein L38, mitochondrial OS=Homo sapiens GN=MRPL38 PE=1 SV=2 - [RM38_HUMAN]	2.66943	16.1191	8.00994
C9JG87	39S ribosomal protein L39, mitochondrial (Fragment) OS=Homo sapiens GN=MRPL39 PE=1 SV=1 - [C9JG87_HUMAN]	8.89704	10.4841	9.1752	88.2153	6.09384	51.1723
K7ELF1	39S ribosomal protein L4, mitochondrial (Fragment) OS=Homo sapiens GN=MRPL4 PE=1 SV=1 - [K7ELF1_HUMAN]																	0	0
K7EKI4	39S ribosomal protein L4, mitochondrial OS=Homo sapiens GN=MRPL4 PE=1 SV=1 - [K7EKI4_HUMAN]	3.37872	12.2604	5.97833	7.8457	9.66991	51.5329							3.015	0											2.9202	0.002	3.21576	6.78048			3.78672	1.32092
Q9NQ50	39S ribosomal protein L40, mitochondrial OS=Homo sapiens GN=MRPL40 PE=1 SV=1 - [RM40_HUMAN]					8.08586	100
Q8IXM3	39S ribosomal protein L41, mitochondrial OS=Homo sapiens GN=MRPL41 PE=1 SV=1 - [RM41_HUMAN]			4.66304	100
Q9H9J2	39S ribosomal protein L44, mitochondrial OS=Homo sapiens GN=MRPL44 PE=1 SV=1 - [RM44_HUMAN]	6.8947	18.8741	4.68324		7.31286	100
A0A087WU62	39S ribosomal protein L45, mitochondrial OS=Homo sapiens GN=MRPL45 PE=1 SV=1 - [A0A087WU62_HUMAN]			7.83792
Q9H2W6	39S ribosomal protein L46, mitochondrial OS=Homo sapiens GN=MRPL46 PE=1 SV=1 - [RM46_HUMAN]	7.12886	28.8179			4.12038	100																							2.55063	100
Q9HD33	39S ribosomal protein L47, mitochondrial OS=Homo sapiens GN=MRPL47 PE=1 SV=2 - [RM47_HUMAN]			2.63946		8.30392	24.7147
F5H702	39S ribosomal protein L48, mitochondrial OS=Homo sapiens GN=MRPL48 PE=1 SV=1 - [F5H702_HUMAN]	4.0843	25.0377	3.66051		5.0949	100
H0YDP7	39S ribosomal protein L49, mitochondrial (Fragment) OS=Homo sapiens GN=MRPL49 PE=1 SV=1 - [H0YDP7_HUMAN]	3.9284	15.2641	6.81307	12.0129																					2.09308	0
Q13405	39S ribosomal protein L49, mitochondrial OS=Homo sapiens GN=MRPL49 PE=1 SV=1 - [RM49_HUMAN]					14.2604	100
Q8N5N7	39S ribosomal protein L50, mitochondrial OS=Homo sapiens GN=MRPL50 PE=1 SV=2 - [RM50_HUMAN]	3.43956	100	5.81619	80.7919	3.31904	0
Q96EL3	39S ribosomal protein L53, mitochondrial OS=Homo sapiens GN=MRPL53 PE=1 SV=1 - [RM53_HUMAN]					5.75271	100
Q6P161	39S ribosomal protein L54, mitochondrial OS=Homo sapiens GN=MRPL54 PE=1 SV=1 - [RM54_HUMAN]			3.98016	9.08793
X6R631	39S ribosomal protein L55, mitochondrial OS=Homo sapiens GN=MRPL55 PE=1 SV=2 - [X6R631_HUMAN]					3.16475	0
Q5SZR1	39S ribosomal protein L9, mitochondrial OS=Homo sapiens GN=MRPL9 PE=1 SV=1 - [Q5SZR1_HUMAN]	2.18623	100	6.23893	100
P46783	40S ribosomal protein S10 OS=Homo sapiens GN=RPS10 PE=1 SV=1 - [RS10_HUMAN]	4.00844	0.142679	21.3006	0.0265468	5.82271	0			3.88444	0	2.14846	0.0533219	3.73637	1.30376	1.63365	0.01	29.3391	0.368079	17.0605	0.01	7.74768	6.88544	12.3172	0.01	42.8456	0.73141	47.7211	0.118928	38.9185	4.94441	34.0402	0.01
M0QZC5	40S ribosomal protein S11 OS=Homo sapiens GN=RPS11 PE=1 SV=1 - [M0QZC5_HUMAN]	8.2698	0.0732589							10.3115	0.928555	9.04108	0.112248			2.72585	0.168331							3.08249	0.01
M0R1H5	40S ribosomal protein S11 OS=Homo sapiens GN=RPS11 PE=1 SV=1 - [M0R1H5_HUMAN]			6.21721	0.0212837
P62280	40S ribosomal protein S11 OS=Homo sapiens GN=RPS11 PE=1 SV=3 - [RS11_HUMAN]					8.32128	0.113224											15.1212	0.517198	10.7746	0.01	15.2024	3.34614			22.0285	0.49639	28.1178	0.0795415	23.4152	0.185761	17.7556	0.0110912
P25398	40S ribosomal protein S12 OS=Homo sapiens GN=RPS12 PE=1 SV=3 - [RS12_HUMAN]	6.39657	0.00950408	20.6201	0.01	2.22779	0											40.0044	0.506333	24.106	0.01	18.893	6.50724	18.5357	0.01	50.6835	0.76319	53.9198	0.0843901	55.6776	0.248173	36.0115	0.0117281
J3KMX5	40S ribosomal protein S13 OS=Homo sapiens GN=RPS13 PE=1 SV=1 - [J3KMX5_HUMAN]					5.05264	0.027027			7.69037	1.70788							13.7491	0.436409			16.9932	5.33786	11.9236	0.01
P62277	40S ribosomal protein S13 OS=Homo sapiens GN=RPS13 PE=1 SV=2 - [RS13_HUMAN]			23.4126	0.139664							11.8076	0.0135222							13.2048	0.01					46.8036	0.574945	46.3867	0.0896179	42.2723	0.184851	31.5226	0.0110058
H0YB22	40S ribosomal protein S14 (Fragment) OS=Homo sapiens GN=RPS14 PE=1 SV=1 - [H0YB22_HUMAN]													6.30456	0.01															29.0692	0.251448
P62263	40S ribosomal protein S14 OS=Homo sapiens GN=RPS14 PE=1 SV=3 - [RS14_HUMAN]	22.3887	0.00990735	20.0575	0.01	23.4566	0.0885021	3.07636	0.138059	21.6701	0.684379	15.3058	0.131136			7.71283	0.186168	27.8812	0.519711	17.4798	0.01	10.2392	5.618	13.866	0.01	29.8665	0.645503	58.4509	0.0856308			34.8259	0.0112692
S4R456	40S ribosomal protein S15 (Fragment) OS=Homo sapiens GN=RPS15 PE=1 SV=1 - [S4R456_HUMAN]	15.3988	0.0149965			8.43382	0.127475			7.99301	0.296315	2.95865	0.108329			2.40323	0.01			7.04817	0.01	2.76376	3.8532
K7EM56	40S ribosomal protein S15 OS=Homo sapiens GN=RPS15 PE=1 SV=2 - [K7EM56_HUMAN]			25.8552	0.01													12.7481	0.0395139							22.9931	0.869491	12.6304	0.115575	27.1025	0.223353	21.6385	0.0143432
I3L3P7	40S ribosomal protein S15a OS=Homo sapiens GN=RPS15A PE=1 SV=1 - [I3L3P7_HUMAN]			22.3111	0.01	18.3211	0.167004			26.3822	35.2382	23.5196	0.102337			9.17568	0.118117					16.4043	5.7366	14.0346	0.01
H3BV27	40S ribosomal protein S15a OS=Homo sapiens GN=RPS15A PE=1 SV=2 - [H3BV27_HUMAN]													7.28823	0.144035
P62244	40S ribosomal protein S15a OS=Homo sapiens GN=RPS15A PE=1 SV=2 - [RS15A_HUMAN]	19.0884	0.645704																	25.9416	0.01					55.001	0.804905	40.6199	0.115687	51.3228	0.25303	39.9606	0.0114472
M0R210	40S ribosomal protein S16 OS=Homo sapiens GN=RPS16 PE=1 SV=1 - [M0R210_HUMAN]	19.4518	0.00950408
P62249	40S ribosomal protein S16 OS=Homo sapiens GN=RPS16 PE=1 SV=2 - [RS16_HUMAN]			23.8723	0.0180097	32.5582	0.115956					35.0712	0.08762					30.5719	0.386402	29.0797	0.01	16.2939	5.92995	16.2419	0.01	63.6063	0.595762	69.7402	0.104804	63.9527	0.240739	42.9246	0.0100852
P08708	40S ribosomal protein S17 OS=Homo sapiens GN=RPS17 PE=1 SV=2 - [RS17_HUMAN]	61.7632	0.0130382	41.0527	0.01	43.881	0.117652			18.2738	0.603423	32.6349	0.113632			5.8207	0.226905	26.9663	0.634048	27.6982	0.01	10.3208	12.8228	5.49648	0.01	61.1697	0.513823	29.1746	0.0728912	64.3673	0.230085	46.6934	0.0116742
A0A0G2JQH2	40S ribosomal protein S18 OS=Homo sapiens GN=RPS18 PE=1 SV=1 - [A0A0G2JQH2_HUMAN]																					6.34968	7.44441			6.00642	0.637948	8.20679		3.93048	0.20028	6.66175	0.0131122
J3JS69	40S ribosomal protein S18 OS=Homo sapiens GN=RPS18 PE=1 SV=1 - [J3JS69_HUMAN]							3.10731
P62269	40S ribosomal protein S18 OS=Homo sapiens GN=RPS18 PE=1 SV=3 - [RS18_HUMAN]	25.7869	0.197207	22.7503	0.0247617	23.9783	0.0145752			42.9713	0.485442	39.353	0.0757488	12.2241	1.29288	12.4456	0.01	30.8354	0.41548	31.8118	0.01	18.4099	0.453512	15.8668	0.01	56.7127	0.681419	62.8491	0.0909257	45.547	0.183581	53.5533	0.0105193
M0R2L9	40S ribosomal protein S19 (Fragment) OS=Homo sapiens GN=RPS19 PE=1 SV=1 - [M0R2L9_HUMAN]							3.05765	0.0665516									18.5052	0.468629			11.6741	4.03901
P39019	40S ribosomal protein S19 OS=Homo sapiens GN=RPS19 PE=1 SV=2 - [RS19_HUMAN]	16.5059	0.323424	24.6111	0.0551727	7.59948	0.194123			14.9035	1.28507	8.50111	0.103638	5.88194	0.412782	7.07405	0.017099			18.3637	0.0127003			11.0355	0.01	41.1342	0.639068	41.0367	0.0962391	32.0441	0.192999	21.0858	0.0119345
H0YEN5	40S ribosomal protein S2 (Fragment) OS=Homo sapiens GN=RPS2 PE=1 SV=1 - [H0YEN5_HUMAN]			35.7923	0.201452	22.9101	0.19791																	5.11162	0.01
E9PQD7	40S ribosomal protein S2 OS=Homo sapiens GN=RPS2 PE=1 SV=1 - [E9PQD7_HUMAN]	31.4177	0.0106801									23.1527	0.0731257									17.2507	3.75404					50.9708	0.0902362			40.6439	0.0102802
P15880	40S ribosomal protein S2 OS=Homo sapiens GN=RPS2 PE=1 SV=2 - [RS2_HUMAN]																									71.5585	0.711602
E5RIP1	40S ribosomal protein S20 OS=Homo sapiens GN=RPS20 PE=1 SV=1 - [E5RIP1_HUMAN]									9.15811	0.424168			8.7831	0.01	3.3782	0.104821					11.1366	2.69084	13.2337	0.01
P60866	40S ribosomal protein S20 OS=Homo sapiens GN=RPS20 PE=1 SV=1 - [RS20_HUMAN]	18.2974	0.265761	8.80032	0.110198	12.7754	0.0446733					6.97832	0.0988115					13.865	0.329367	7.57515	0.01					19.4591	0.47567	27.8684	0.105623	21.6393	0.171754	16.0827	0.0124717
Q8WVC2	40S ribosomal protein S21 OS=Homo sapiens GN=RPS21 PE=1 SV=1 - [Q8WVC2_HUMAN]	16.277	0.00950408	9.4578	0.334829
P62266	40S ribosomal protein S23 OS=Homo sapiens GN=RPS23 PE=1 SV=3 - [RS23_HUMAN]	18.362	0.0643196	7.54218	0.279556	11.6983	0.350723			17.1472	0.0101584	17.8803	0.0167066	11.2478	0.01	7.12871		6.27114	0.377746	8.67141	0.0127905	6.28058	0			18.0264	0.276424	27.4226	0.13335	17.4152	0.224886	13.4076	0.0100676
E7ETK0	40S ribosomal protein S24 OS=Homo sapiens GN=RPS24 PE=1 SV=1 - [E7ETK0_HUMAN]	8.76806	0.0702478	7.19783	0.057256	9.67894	0.137716			11.1428	0.750682	13.4165	0.194262	3.3771	0	2.37943	0.126423	15.3626	0.355155	3.78112	0.01	5.42061	8.90042	3.81609	0.01	16.6114	0.981456	14.4216	0.071823	24.293	0.206129	24.5112	0.0123417
P62851	40S ribosomal protein S25 OS=Homo sapiens GN=RPS25 PE=1 SV=1 - [RS25_HUMAN]	23.0909	0.279338	8.52047	0.0280535	19.6408	0.0184094			28.7753	0.749224	19.384	0.089244	8.17916	0.16706	9.96806	0.0844673	12.4492	0.533766	9.54225	0.01	11.0331	0.699283	4.03851	0.01	26.3756	0.678408	35.2039	0.0896447	31.693	0.240021	22.978	0.0110625
P62854	40S ribosomal protein S26 OS=Homo sapiens GN=RPS26 PE=1 SV=3 - [RS26_HUMAN]	15.1284	0.00950408	10.9206	0.314498	17.2238	0.0895915			16.2806	1.32605	6.78778	0.109167	9.06161	1.60264			12.3016	0.601686	18.5099	0.01	9.64023	0.153819	4.57619	0.01	27.9418	0.332885	41.5865	0.161872	23.1125	0.209069	30.3072	0.125946
Q5T4L4	40S ribosomal protein S27 OS=Homo sapiens GN=RPS27 PE=1 SV=1 - [Q5T4L4_HUMAN]	11.0687	0.0191233	3.16902	1.72729					9.3403	0.908676			8.63378	6.77729	6.56715	25.6716	6.543	0.808227	6.4424	0.013709	7.26952	13.3275	6.00328	0.0106662	12.8924	0.413246	14.1147	0.0864339	6.9899	0.171276	5.70356	100
P42677	40S ribosomal protein S27 OS=Homo sapiens GN=RPS27 PE=1 SV=3 - [RS27_HUMAN]											17.5935	0.884215
Q71UM5	40S ribosomal protein S27-like OS=Homo sapiens GN=RPS27L PE=1 SV=3 - [RS27L_HUMAN]																															5.64274	0.01
P62857	40S ribosomal protein S28 OS=Homo sapiens GN=RPS28 PE=1 SV=1 - [RS28_HUMAN]	11.067	0.0527418	13.3292	0.182312	6.73819	0.282469			10.0601	1.03346	9.64121	0.0241426	1.85241	0					5.25184	0.0123539	4.65865	4.80417	4.60754	0.01	5.47544	1.56559	16.6459	0.0942144	4.09061	0.16577	5.41144
A0A087WTT6	40S ribosomal protein S29 OS=Homo sapiens GN=RPS29 PE=1 SV=1 - [A0A087WTT6_HUMAN]			1.97806	0.087558	4.01778	0.0306355					2.49315	0.110825					6.25889	0.549011	7.02063	0.01	6.44529	10.6193	4.3655	100	13.9972	0.662656	9.42618	0.0545264	11.8643	0.1633	7.0947	0.01
E9PQ96	40S ribosomal protein S3 OS=Homo sapiens GN=RPS3 PE=1 SV=1 - [E9PQ96_HUMAN]							3.345
P23396	40S ribosomal protein S3 OS=Homo sapiens GN=RPS3 PE=1 SV=2 - [RS3_HUMAN]	82.1267	0.0297227	78.9913	0.167088	54.2426	0.126575			61.7742	0.614823	51.1014	0.0901807	31.8704	0.0265496	22.2778	0.0404354	55.8575	0.348211	50.8515	0.01	41.0703	0.293813	40.3352	0.01	132.977	0.713649	124.428	0.108431	121.712	0.227637	102.992	0.0104024
P62861	40S ribosomal protein S30 OS=Homo sapiens GN=FAU PE=1 SV=1 - [RS30_HUMAN]	2.74561	0.472724	2.75956	0.50523	2.7632	0.220638					2.1413	0.153205									2.93357	0.01			2.53838	1.57382	5.16592	0.149679	2.4142	0.0953523	7.85655	0.134718
D6RG13	40S ribosomal protein S3a (Fragment) OS=Homo sapiens GN=RPS3A PE=1 SV=1 - [D6RG13_HUMAN]																			18.2676	0.01	17.2425	3.87411	11.5626	0.01	49.4114	0.72389
H0Y9Y4	40S ribosomal protein S3a (Fragment) OS=Homo sapiens GN=RPS3A PE=1 SV=1 - [H0Y9Y4_HUMAN]	14.8883	0.00950408			11.6088	0.0168358
D6R9B6	40S ribosomal protein S3a OS=Homo sapiens GN=RPS3A PE=1 SV=1 - [D6R9B6_HUMAN]									6.26368	0			4.96221	0	2.85602
P61247	40S ribosomal protein S3a OS=Homo sapiens GN=RPS3A PE=1 SV=2 - [RS3A_HUMAN]			34.2501	0.01							14.7696	0.01					24.6431	0.483298									51.5002	0.0786944	57.8255	0.245707	31.311	0.0113914
M0R0F0	40S ribosomal protein S5 (Fragment) OS=Homo sapiens GN=RPS5 PE=1 SV=1 - [M0R0F0_HUMAN]	20.8421	0.0193546	23.7763	0.01	10.4741	0.139782					7.41285	0.140904					16.3385	0.0380215	36.5099	0.01					55.2651	0.875192	32.0176	0.0836505	56.3567	0.26257
M0QZN2	40S ribosomal protein S5 OS=Homo sapiens GN=RPS5 PE=1 SV=1 - [M0QZN2_HUMAN]									12.426	0.303678			5.10113	0	2.45132						16.4439	4.71403	12.9955	0.01							35.3385	0.01
A2A3R5	40S ribosomal protein S6 OS=Homo sapiens GN=RPS6 PE=1 SV=1 - [A2A3R5_HUMAN]													19.4588	0.672216							6.4389	0.01
A2A3R7	40S ribosomal protein S6 OS=Homo sapiens GN=RPS6 PE=1 SV=1 - [A2A3R7_HUMAN]																							19.3389	0.01
P62753	40S ribosomal protein S6 OS=Homo sapiens GN=RPS6 PE=1 SV=1 - [RS6_HUMAN]	49.8525	0.00950408	15.6772	0.256761	30.4157	0.121177			62.8463	0.970324	47.196	0.0942563			20.492	0.0127707	25.7806	0.595347	23.1822	0.01					68.5638	0.67764	71.6076	0.0950042	62.6343	0.256614	51.0687	0.0228072
B5MCP9	40S ribosomal protein S7 OS=Homo sapiens GN=RPS7 PE=1 SV=1 - [B5MCP9_HUMAN]											4.89821	0.123096									19.3432	1.09286
P62081	40S ribosomal protein S7 OS=Homo sapiens GN=RPS7 PE=1 SV=1 - [RS7_HUMAN]	6.4559	0	84.2047	0.336566	6.46865	0.127982			2.66492	0					2.60475		37.862	0.388329	53.2227	0.01			28.7732	0.01	86.7509	0.49496	94.4211	0.0711762	97.0305	0.201277	83.4748	0.0133483
Q5JR95	40S ribosomal protein S8 OS=Homo sapiens GN=RPS8 PE=1 SV=1 - [Q5JR95_HUMAN]									57.9641	0.77935	30.8746	0.0938838	32.2234	0.44477	28.5276	0.13521									74.0256	0.602309
P62241	40S ribosomal protein S8 OS=Homo sapiens GN=RPS8 PE=1 SV=2 - [RS8_HUMAN]	50.6361	0.604304	44.996	0.13493	49.758	0.216062											43.8352	0.49983	31.9556	0.01	37.5728	4.55062	17.9351	0.01			81.8572	0.0913858	80.1161	0.202623	52.6989	0.01
B5MCT8	40S ribosomal protein S9 OS=Homo sapiens GN=RPS9 PE=1 SV=1 - [B5MCT8_HUMAN]	9.96215	0.052791							14.4495	0.871304	14.8598	0.01									8.67902	9.15423
P46781	40S ribosomal protein S9 OS=Homo sapiens GN=RPS9 PE=1 SV=3 - [RS9_HUMAN]			29.133	0.0862796	28.9236	0.00993605											18.9761	0.457956	22.5612	0.01					41.8371	0.659958	34.705	0.0737097	29.8542	0.234863	30.5055	0.0111934
F8WD59	40S ribosomal protein SA (Fragment) OS=Homo sapiens GN=RPSA PE=1 SV=2 - [F8WD59_HUMAN]									3.5617	0.0100259
C9J9K3	40S ribosomal protein SA (Fragment) OS=Homo sapiens GN=RPSA PE=1 SV=7 - [C9J9K3_HUMAN]	35.222	0.00950408	41.3523	0.01
F5GZI0	4F2 cell-surface antigen heavy chain OS=Homo sapiens GN=SLC3A2 PE=1 SV=1 - [F5GZI0_HUMAN]																					2.5687	100
A0A087WXX9	5'-AMP-activated protein kinase catalytic subunit alpha-2 OS=Homo sapiens GN=PRKAA2 PE=1 SV=1 - [A0A087WXX9_HUMAN]																			0
B0FLL2	6-phosphofructo-2-kinase/fructose-2, 6-bisphosphatase 2 transcript variant 3 OS=Homo sapiens GN=PFKFB2 PE=2 SV=1 - [B0FLL2_HUMAN]	12.7273	0.00950408			21.7256	0.00993605			36.4234	0.739124	9.79142	0.01
F2Z2I2	6-phosphofructo-2-kinase/fructose-2,6-bisphosphatase 3 OS=Homo sapiens GN=PFKFB3 PE=1 SV=1 - [F2Z2I2_HUMAN]			8.89599	0.01											12.8771	0.01											2.83128	0.0140277
M0R0U3	6-phosphogluconolactonase OS=Homo sapiens GN=PGLS PE=1 SV=1 - [M0R0U3_HUMAN]	3.49781	100	6.88636	100
E9PNN3	6-pyruvoyl tetrahydrobiopterin synthase OS=Homo sapiens GN=PTS PE=1 SV=1 - [E9PNN3_HUMAN]									7.25147	4.22588	2.9746		3.18478	0.01	4.94454	0.01			0						8.61796	0.126066
Q03393	6-pyruvoyl tetrahydrobiopterin synthase OS=Homo sapiens GN=PTS PE=1 SV=1 - [PTPS_HUMAN]	5.36487	0	13.685	0.01	2.24518	0.036557											10.0528	0.373357
B9VP19	60 kDa chaperonin (Fragment) OS=Homo sapiens GN=HSPD1 PE=4 SV=1 - [B9VP19_HUMAN]																					2.05459	0					2.28991	7.50238
P10809	60 kDa heat shock protein, mitochondrial OS=Homo sapiens GN=HSPD1 PE=1 SV=2 - [CH60_HUMAN]											105.59	52.5079
Q5T1M7	60 kDa U4/U6 snRNP-specific spliceosomal protein OS=Homo sapiens GN=PRPF4 PE=2 SV=1 - [Q5T1M7_HUMAN]																									3.84217	0	3.02487		6.3314	0.739655
A8K4Z4	60S acidic ribosomal protein P0 OS=Homo sapiens PE=2 SV=1 - [A8K4Z4_HUMAN]			42.538	0.890984															33.7322	0.01									53.8931	0.597815	68.7378	0.0390139
P05386	60S acidic ribosomal protein P1 OS=Homo sapiens GN=RPLP1 PE=1 SV=1 - [RLA1_HUMAN]																			13.562	0.0204365					22.4441	0.240659	34.384	0.56496	38.3575	0.168837	28.6073	0.23141
H0YDD8	60S acidic ribosomal protein P2 (Fragment) OS=Homo sapiens GN=RPLP2 PE=1 SV=1 - [H0YDD8_HUMAN]							2.55894	0.392126
P05387	60S acidic ribosomal protein P2 OS=Homo sapiens GN=RPLP2 PE=1 SV=1 - [RLA2_HUMAN]	63.8318	1.04996	63.4851	0.862247	45.9973	0.273954			66.1866	0.785109	85.474	0.19466	35.4083	1.73144	43.3497	0.442006	57.9182	0.810613	73.4838	0.0117175	73.9903	16.6976	52.7678	0.01	88.0466	0.552883	110.92	0.227173	118.401	0.431619	101.446	0.437518
X1WI28	60S ribosomal protein L10 (Fragment) OS=Homo sapiens GN=RPL10 PE=1 SV=6 - [X1WI28_HUMAN]			13.7874	0.795442													9.46271	0.291566	8.37002	0.01					25.9553	1.36671	32.9725	0.268851	35.6412	0.686466	21.7838	0.479622
F8W7C6	60S ribosomal protein L10 OS=Homo sapiens GN=RPL10 PE=1 SV=2 - [F8W7C6_HUMAN]	21.1376	0.078372							12.3322	1.10007	5.36991	0.27618															20.6383	11.786			16.7254
P62906	60S ribosomal protein L10a OS=Homo sapiens GN=RPL10A PE=1 SV=2 - [RL10A_HUMAN]			15.8303	0.0479924					2.71191	2.17641	17.5203	0.354443			2.30253	0.26661					24.5736	9.06734			47.7888	1.08818	45.7783	0.157696			42.7471	0.0394237
Q5VVC9	60S ribosomal protein L11 (Fragment) OS=Homo sapiens GN=RPL11 PE=1 SV=1 - [Q5VVC9_HUMAN]															7.31494	0.380985					2.70796	0
P30050	60S ribosomal protein L12 OS=Homo sapiens GN=RPL12 PE=1 SV=1 - [RL12_HUMAN]	34.6107	1.33508	23.084	0.716669	29.0479	0.145312			53.2202	2.20106	29.1051	0.158847	15.0855	1.5503	22.9409	0.332229	29.0014	0.802005	39.2913	0.0108956	28.8177	12.4925	39.0563	0.01	67.1206	0.905391	48.665	0.130976	60.83	0.504302	65.3548	0.042146
P26373	60S ribosomal protein L13 OS=Homo sapiens GN=RPL13 PE=1 SV=4 - [RL13_HUMAN]	32.1066	0.972317	15.9977	0.701817	17.4162	0.175558			22.6059	1.07553	24.7157	0.207619	8.0733	2.48519	18.3677	0.588958	9.50408	0.85103	8.72153	0.01			12.1342	0.01	28.4211	0.43427	38.8176	0.153521	20.7367	0.508301	24.978	0.192274
A0A087WXM6	60S ribosomal protein L17 (Fragment) OS=Homo sapiens GN=RPL17 PE=3 SV=1 - [A0A087WXM6_HUMAN]	14.6285	1.05909									9.13023	0.189785					4.8984	0.855769							25.4776	0.978181			31.3954	0.629253	21.1775	0.147817
J3KSJ0	60S ribosomal protein L17 (Fragment) OS=Homo sapiens GN=RPL17 PE=3 SV=1 - [J3KSJ0_HUMAN]									8.17054	0.948332			2.93568	0.01	2.56343	0.540437
J3KRB3	60S ribosomal protein L17 (Fragment) OS=Homo sapiens GN=RPL17 PE=3 SV=3 - [J3KRB3_HUMAN]			15.3629	0.370611	8.93924	0.0228178															8.84947	8.98949					18.7854	0.150293
A0A087WY81	60S ribosomal protein L17 (Fragment) OS=Homo sapiens GN=RPL17 PE=3 SV=5 - [A0A087WY81_HUMAN]																			11.2917	0.01
F8VUA6	60S ribosomal protein L18 (Fragment) OS=Homo sapiens GN=RPL18 PE=1 SV=1 - [F8VUA6_HUMAN]	44.1562	1.3936	11.1698	0.781284					45.4958	1.17489	7.37769	0.0682974			18.4887	0.41346	12.6148	0.680084	10.7695	0.01	9.93503	10.1288	3.00678				21.6604	0.112043
G3V203	60S ribosomal protein L18 OS=Homo sapiens GN=RPL18 PE=1 SV=1 - [G3V203_HUMAN]					24.0642	0.372238							34.1136	2.49753											21.522	1.07856
M0R3D6	60S ribosomal protein L18a (Fragment) OS=Homo sapiens GN=RPL18A PE=1 SV=1 - [M0R3D6_HUMAN]			15.8676	0.70482																	14.4414	7.28267			40.6307	1.25849	41.7936	0.0947946	44.4569	0.842243	28.862	0.057738
M0R0P7	60S ribosomal protein L18a OS=Homo sapiens GN=RPL18A PE=1 SV=1 - [M0R0P7_HUMAN]	14.4681	0.35132			7.88009	0.24696			18.527	1.03179	8.81799	0.0865936			3.15543
G3V1B3	60S ribosomal protein L21 OS=Homo sapiens GN=RPL21 PE=1 SV=1 - [G3V1B3_HUMAN]											10.5486	0.095547			2.81892	0.0515486							2.38988	0.01
P46778	60S ribosomal protein L21 OS=Homo sapiens GN=RPL21 PE=1 SV=2 - [RL21_HUMAN]	13.9671	0.0429446	17.9498	0.523427	13.8681	0.171024			3.50185	0							10.4264	0.774864	8.23119	0.01	13.6477	24.2919			24.5233	1.25479	30.1757	0.300775	27.3341	0.751734	16.0961	0.0249907
K7EJT5	60S ribosomal protein L22 (Fragment) OS=Homo sapiens GN=RPL22 PE=1 SV=1 - [K7EJT5_HUMAN]			2.8673	0.9677															3.17183	0.01			3.82307	0.01	3.44305	1.27123
K7EP65	60S ribosomal protein L22 (Fragment) OS=Homo sapiens GN=RPL22 PE=1 SV=1 - [K7EP65_HUMAN]																													6.58525	0.729086
K7ERI7	60S ribosomal protein L22 OS=Homo sapiens GN=RPL22 PE=1 SV=1 - [K7ERI7_HUMAN]					9.46386	0			18.7836	1.37483	8.05506		9.57084	0.01	8.85514	0.01											9.50851	0.426866			10.4466	0.197845
C9JYQ9	60S ribosomal protein L22-like 1 OS=Homo sapiens GN=RPL22L1 PE=1 SV=1 - [C9JYQ9_HUMAN]																									2.17665	0			2.22842	0.432447
C9JD32	60S ribosomal protein L23 (Fragment) OS=Homo sapiens GN=RPL23 PE=1 SV=1 - [C9JD32_HUMAN]	22.3556	1.40094	17.7273	0.856993	30.9906	0.535315			32.7464	1.17107	22.5165	0.330446	6.15693	3.28405	12.8984	0.502251	10.9665	0.815058					6.05109	0.01
K7EMA7	60S ribosomal protein L23a OS=Homo sapiens GN=RPL23A PE=1 SV=1 - [K7EMA7_HUMAN]	7.22079	1.33616			3.62739	0.391549			8.57034	1.22413	3.71925	0.160115	1.6014	0.691043	2.14833		4.39834	0.666142			5.505	8.54865	3.99041	0.01
P62750	60S ribosomal protein L23a OS=Homo sapiens GN=RPL23A PE=1 SV=1 - [RL23A_HUMAN]			11.8513	0.701304															6.34296	0.01					31.2171	1.39955	20.1889	0.16366	27.3736	0.577166	26.5632	0.0358469
C9JXB8	60S ribosomal protein L24 OS=Homo sapiens GN=RPL24 PE=1 SV=1 - [C9JXB8_HUMAN]	10.9161	0	15.8803	0.632446	10.5031	0.028992			2.8272	1.49709	14.6703	0.208711	4.23684	0.01	3.66911	0.0481892	11.8349	0.946419	7.42664	0.01	16.7509	15.0855	3.72089	0.01	26.0815	1.09141	25.7536	0.14591	29.696	0.602783	21.0538	0.0223173
J3KS10	60S ribosomal protein L26 (Fragment) OS=Homo sapiens GN=RPL26 PE=4 SV=1 - [J3KS10_HUMAN]																					2.49644	5.7334	2.03591
J3KTJ8	60S ribosomal protein L26 (Fragment) OS=Homo sapiens GN=RPL26 PE=4 SV=7 - [J3KTJ8_HUMAN]			5.37634	0.890973							2.69263	0.105616					12.4111	0.620493	2.18112	0.0100046							10.1388	0.172979			6.98714	0.0341054
E5RHH1	60S ribosomal protein L26-like 1 (Fragment) OS=Homo sapiens GN=RPL26L1 PE=1 SV=7 - [E5RHH1_HUMAN]	1.91217	1.21103
K7EQQ9	60S ribosomal protein L27 OS=Homo sapiens GN=RPL27 PE=1 SV=1 - [K7EQQ9_HUMAN]	9.51741	1.20671							11.0046	1.21063			4.59336	2.74909	4.51752	0.818224
E9PJD9	60S ribosomal protein L27a OS=Homo sapiens GN=RPL27A PE=1 SV=1 - [E9PJD9_HUMAN]	13.9891	0.261552	13.4611	0.767084	11.1583	0.329952			18.819	1.72265	12.7352	0.230119	3.03311	0	7.96217	0.461031			5.37609	0.0104155	2.94614	0							28.3835	0.622299
H0YLP6	60S ribosomal protein L28 OS=Homo sapiens GN=RPL28 PE=1 SV=1 - [H0YLP6_HUMAN]									2.13561	1.00084	4.91987	0.226016															2.71335	0.0258727			0	100
B5MCW2	60S ribosomal protein L3 (Fragment) OS=Homo sapiens GN=RPL3 PE=1 SV=1 - [B5MCW2_HUMAN]					14.9758	0.487178					15.6456	0.163682	4.65694	0
H7C3M2	60S ribosomal protein L3 (Fragment) OS=Homo sapiens GN=RPL3 PE=1 SV=1 - [H7C3M2_HUMAN]																			14.7495	0.01
H7C422	60S ribosomal protein L3 (Fragment) OS=Homo sapiens GN=RPL3 PE=1 SV=1 - [H7C422_HUMAN]																					30.0134	12.8217
P39023	60S ribosomal protein L3 OS=Homo sapiens GN=RPL3 PE=1 SV=2 - [RL3_HUMAN]																	36.3255	0.775899									56.4392	0.162614	79.9335	0.606216	58.9647	0.0336215
E5RI99	60S ribosomal protein L30 (Fragment) OS=Homo sapiens GN=RPL30 PE=1 SV=1 - [E5RI99_HUMAN]	10.6074	0.744458	27.8053	0.772709	29.3064	0.239525			19.4095	1.27667	11.9751	0.126928	12.7439	2.6666	11.4441	0.0362513	28.7803	0.838092	28.8373	0.01	41.4431	11.9628	23.35	0.01	54.8362	0.942859	60.1173	0.111019	62.7703	0.496336	53.832	0.0384037
H7C2W9	60S ribosomal protein L31 (Fragment) OS=Homo sapiens GN=RPL31 PE=1 SV=1 - [H7C2W9_HUMAN]											7.34409	0.174254			6.62283	0.240579	7.16062	0.32485			4.28957	7.52474			14.4769	1.21433	11.6546	100	20.6793	0.772302	14.443	0.0497952
D3YTB1	60S ribosomal protein L32 (Fragment) OS=Homo sapiens GN=RPL32 PE=1 SV=1 - [D3YTB1_HUMAN]	10.607	1.39762			10.2738	0.272649			3.46177	1.09556	2.55144	0.418178			1.98006	0.134178	3.80428	1.01832	18.7305	0.01	7.08657	10.7519	11.9954	0.01	17.0431	1.0417	32.8721	0.119507	26.5595	0.56729	18.4968	0.0191545
P49207	60S ribosomal protein L34 OS=Homo sapiens GN=RPL34 PE=1 SV=3 - [RL34_HUMAN]																									5.53435	2.20495
F2Z388	60S ribosomal protein L35 OS=Homo sapiens GN=RPL35 PE=1 SV=1 - [F2Z388_HUMAN]					2.21447	0	2.71138	0.01	12.6646	1.30714	5.58438	0.0815852	4.56247	2.07026	5.35818	0.219486	2.06095	0.878562	2.53853								7.70197	0.149327			9.67151	0.0411337
P42766	60S ribosomal protein L35 OS=Homo sapiens GN=RPL35 PE=1 SV=2 - [RL35_HUMAN]			0																						8.92382	1.22089			15.6238	0.717566
F8WBS5	60S ribosomal protein L35a OS=Homo sapiens GN=RPL35A PE=1 SV=1 - [F8WBS5_HUMAN]	2.36481	1.66339			2.06872	0.273379			7.08748	1.50421	6.39429	0.195665	2.42888	2.18482	2.74989		2.19107	0.794606	2.24189	0.017077					7.10575	0.946833	4.47006	0.0477053
J3KTD3	60S ribosomal protein L36 (Fragment) OS=Homo sapiens GN=RPL36 PE=1 SV=1 - [J3KTD3_HUMAN]																			2.02457
J3QSB5	60S ribosomal protein L36 OS=Homo sapiens GN=RPL36 PE=1 SV=1 - [J3QSB5_HUMAN]																	7.42479	0.914226
Q9Y3U8	60S ribosomal protein L36 OS=Homo sapiens GN=RPL36 PE=1 SV=3 - [RL36_HUMAN]	17.1829	1.07099	7.37137	0.669061	2.26478	0.334393			12.9767	0.339166			2.42394	0							7.31889	38.528			14.9577	0.875191	15.298	0.183624	11.1335	0.362648	11.2205	0.326236
C9J4Z3	60S ribosomal protein L37a OS=Homo sapiens GN=RPL37A PE=1 SV=1 - [C9J4Z3_HUMAN]	20.078	1.43402	2.60313	0.974241	7.41784	0.69535			2.58346	0.0106512	18.0792	0.303689	2.29607	0.0221508	4.60615	0.369907	14.3281	1.11217	5.79546	0.0163342	8.08387	9.04825	8.30588	0.01	20.4044	1.76921	18.4486	1.68344	26.9553	0.633416	20.3544	0.01
J3KT73	60S ribosomal protein L38 OS=Homo sapiens GN=RPL38 PE=1 SV=1 - [J3KT73_HUMAN]			33.6671	1.88016	2.38475	0.923657					2.18982	0.441717					30.095	1.0273	32.4855	0.0129731	29.8224	23.9969	31.061	0.01	30.8649	0.464507	43.6754	0.0424862	53.4535	0.240551	33.3517	0.01
P63173	60S ribosomal protein L38 OS=Homo sapiens GN=RPL38 PE=1 SV=2 - [RL38_HUMAN]									1.88839	0
P62891	60S ribosomal protein L39 OS=Homo sapiens GN=RPL39 PE=1 SV=2 - [RL39_HUMAN]																					0	8.89909			0	0.796445	0	0.194204	0	0.456339
H3BTP7	60S ribosomal protein L4 (Fragment) OS=Homo sapiens GN=RPL4 PE=1 SV=1 - [H3BTP7_HUMAN]															2.75492	0.32486
H3BM89	60S ribosomal protein L4 OS=Homo sapiens GN=RPL4 PE=1 SV=1 - [H3BM89_HUMAN]	21.2212	1.04783
P36578	60S ribosomal protein L4 OS=Homo sapiens GN=RPL4 PE=1 SV=5 - [RL4_HUMAN]			45.249	0.844464	19.0325	0.238785					36.2681	0.101913					69.3927	0.719618							85.6086	0.897059	92.0789	0.227019	109.006	0.529564	81.8488	0.046787
Q5T7N0	60S ribosomal protein L5 (Fragment) OS=Homo sapiens GN=RPL5 PE=1 SV=2 - [Q5T7N0_HUMAN]					2.81333	0.00993605			5.36361	0.957017													2.158	0.01
Q02878	60S ribosomal protein L6 OS=Homo sapiens GN=RPL6 PE=1 SV=3 - [RL6_HUMAN]											19.3571	0.192184													50.9914	0.917755			58.7351	0.594868	54.6827	0.0829947
B2R4K7	60S ribosomal protein L6 OS=Homo sapiens PE=2 SV=1 - [B2R4K7_HUMAN]	9.52958	1.23827																	20.5859	0.01							36.8352	0.174235
B4DRX3	60S ribosomal protein L6 OS=Homo sapiens PE=2 SV=1 - [B4DRX3_HUMAN]			24.2667	0.530376	2.29546	0.00993605	1.85552		2.62164	1.14569			4.71483	6.31789			34.9915	0.992896			22.8743	9.44252	10.0528
A8MUD9	60S ribosomal protein L7 OS=Homo sapiens GN=RPL7 PE=1 SV=1 - [A8MUD9_HUMAN]	20.0452	1.30445	27.6337	0.676451	15.8276	0.282562			18.759	1.21759	17.8846	0.175502	10.5164	2.919	10.4673	0.239461	24.5411	0.943698	21.0193	0.01	13.6549	12.5443	4.26147	0.01			37.7522	0.377914	64.3789	0.543736	46.7086	0.0207796
P18124	60S ribosomal protein L7 OS=Homo sapiens GN=RPL7 PE=1 SV=1 - [RL7_HUMAN]																									61.2207	1.04365
Q5T8U3	60S ribosomal protein L7a (Fragment) OS=Homo sapiens GN=RPL7A PE=1 SV=1 - [Q5T8U3_HUMAN]															14.8134	0.40028
P62424	60S ribosomal protein L7a OS=Homo sapiens GN=RPL7A PE=1 SV=2 - [RL7A_HUMAN]	67.3763	0.828882	32.8357	0.578876	39.4577	0.264351			36.2777	1.38032	22.0356	0.123315	15.3014	1.80952			44.6998	0.866003	24.5423	0.010631	25.9813	6.16966	9.84953	0.01	48.6017	0.809068	73.9553	0.137809	57.5215	0.470505	62.5922	0.0354494
E9PKZ0	60S ribosomal protein L8 (Fragment) OS=Homo sapiens GN=RPL8 PE=1 SV=1 - [E9PKZ0_HUMAN]									12.3635	1.16476	15.4385	0.20118
E9PP36	60S ribosomal protein L8 OS=Homo sapiens GN=RPL8 PE=1 SV=1 - [E9PP36_HUMAN]							1.85593
G3V1A1	60S ribosomal protein L8 OS=Homo sapiens GN=RPL8 PE=1 SV=1 - [G3V1A1_HUMAN]	11.0331	1.26734	5.16898										4.19584	1.24101	2.31804	0.235977	3.58372	0.518471	2.88059	0.0197937	8.82311	12.4252	2.68196	0.01	6.71088	0.783708	18.0705	0.121967	29.3439	0.468367	14.3784	0.0387808
H0Y9R4	60S ribosomal protein L9 (Fragment) OS=Homo sapiens GN=RPL9 PE=1 SV=1 - [H0Y9R4_HUMAN]															2.29762
H0Y9V9	60S ribosomal protein L9 (Fragment) OS=Homo sapiens GN=RPL9 PE=1 SV=1 - [H0Y9V9_HUMAN]																	2.60308	0.901155							20.3222	1.35831
D6RAN4	60S ribosomal protein L9 (Fragment) OS=Homo sapiens GN=RPL9 PE=1 SV=7 - [D6RAN4_HUMAN]					15.3214	0.0138029			13.113	1.33565	13.817	0.16339	5.09859	0.0302651													11.581	0.108642
P32969	60S ribosomal protein L9 OS=Homo sapiens GN=RPL9 PE=1 SV=1 - [RL9_HUMAN]	26.0851	0.91032	27.2568	0.0650357																									38.6669	0.780754	32.1301	0.0243059
E9PJ54	7-dehydrocholesterol reductase (Fragment) OS=Homo sapiens GN=DHCR7 PE=1 SV=1 - [E9PJ54_HUMAN]	3.72234	12.6722			3.08972	0
H0YE57	7-dehydrocholesterol reductase (Fragment) OS=Homo sapiens GN=DHCR7 PE=1 SV=1 - [H0YE57_HUMAN]																									2.05154	10.3405	2.68418				2.40119	0.31913
P11021	78 kDa glucose-regulated protein OS=Homo sapiens GN=HSPA5 PE=1 SV=2 - [GRP78_HUMAN]	146.702	3.76127	151.538	2.20412	109.167	2.84026	14.7763	100	96.9844	1.80367	103.552	1.91022	51.7485	13.41	59.1744	3.2989	59.4637	2.04288	84.0679	0.0836866	64.7583	38.741	91.2524	0.036015	54.666	0.614103	71.0543	0.164779	65.9367	0.412466	53.8137	0.0275669
Q9UKA4	A-kinase anchor protein 11 OS=Homo sapiens GN=AKAP11 PE=1 SV=1 - [AKA11_HUMAN]	3.67836	0	2.68407																						1.92966	0	12.4153	0.133865	2.15077	0.01	2.05044
O43823	A-kinase anchor protein 8 OS=Homo sapiens GN=AKAP8 PE=1 SV=1 - [AKAP8_HUMAN]																					7.54001	0
Q2L6I2	ABC50 protein OS=Homo sapiens GN=ABCF1 PE=3 SV=1 - [Q2L6I2_HUMAN]											6.07772	0.106266
Q6R5A7	ABO glycosyltransferase (Fragment) OS=Homo sapiens GN=ABO PE=4 SV=1 - [Q6R5A7_HUMAN]																													0	0
H7C562	Acetyl-coenzyme A transporter 1 (Fragment) OS=Homo sapiens GN=SLC33A1 PE=1 SV=1 - [H7C562_HUMAN]											2.71378	100
H0YDD4	Acetyltransferase component of pyruvate dehydrogenase complex (Fragment) OS=Homo sapiens GN=DLAT PE=1 SV=1 - [H0YDD4_HUMAN]	17.7158	0.014024	37.0453	0.871661
G5E9R5	Acid phosphatase 1, soluble, isoform CRA_d OS=Homo sapiens GN=ACP1 PE=1 SV=1 - [G5E9R5_HUMAN]					2.41364	0			5.37004	0							4.06639	0	4.73714	0.0319886	2.50018	0.114646			2.89454	0.102243	3.30895	0.048398	3.52168	0.0401361
E9PPH5	Acidic leucine-rich nuclear phosphoprotein 32 family member E (Fragment) OS=Homo sapiens GN=ANP32E PE=1 SV=1 - [E9PPH5_HUMAN]											3.30968	0.01
Q7Z612	Acidic ribosomal phosphoprotein P1 OS=Homo sapiens PE=2 SV=1 - [Q7Z612_HUMAN]	10.1111	0.0489601	22.2872	1.93791	20.5831	0.112353			8.63554	0.0100259	15.5505	0.27169	5.51587	0	2.99941		22.628	0.323951			24.9806	10.286	18.9163	0.0131284
Q13707	ACTA2 protein (Fragment) OS=Homo sapiens GN=ACTA2 PE=3 SV=1 - [Q13707_HUMAN]	84.6552	0.00950408			46.0094	0.532096									21.2517	0.123618
O96019	Actin-like protein 6A OS=Homo sapiens GN=ACTL6A PE=1 SV=1 - [ACL6A_HUMAN]																					14.176	0.01
P68032	Actin, alpha cardiac muscle 1 OS=Homo sapiens GN=ACTC1 PE=1 SV=1 - [ACTC_HUMAN]																									82.7108	0.0466599
Q6E433	Activated RNA polymerase II transcription cofactor 4 (Fragment) OS=Homo sapiens PE=2 SV=1 - [Q6E433_HUMAN]			3.08733	1.8766									5.59765	6.96327	4.88636	1.22138							5.29676	0.0164554
P53999	Activated RNA polymerase II transcriptional coactivator p15 OS=Homo sapiens GN=SUB1 PE=1 SV=3 - [TCP4_HUMAN]	7.73313	3.19845			8.39472	1.09807			4.63916	1.93616	11.3413	0.552762					15.9287	1.17435	13.4062	0.0270874					8.19813	0.244624			11.0209	0.16195
Q9H1I8	Activating signal cointegrator 1 complex subunit 2 OS=Homo sapiens GN=ASCC2 PE=1 SV=3 - [ASCC2_HUMAN]	2.86748	0.00950408
Q8N3C0	Activating signal cointegrator 1 complex subunit 3 OS=Homo sapiens GN=ASCC3 PE=1 SV=3 - [ASCC3_HUMAN]	3.09635	0.204916			2.23677	0.00993605
Q5ZF01	Activating signal cointegrator 1 complex subunit 3-like 1 (Fragment) OS=Homo sapiens GN=ASCC3L1 PE=2 SV=1 - [Q5ZF01_HUMAN]											4.22557	0.108459
Q15650	Activating signal cointegrator 1 OS=Homo sapiens GN=TRIP4 PE=1 SV=4 - [TRIP4_HUMAN]	12.2965	0.00950408
H0YJ63	Activator of 90 kDa heat shock protein ATPase homolog 1 (Fragment) OS=Homo sapiens GN=AHSA1 PE=1 SV=1 - [H0YJ63_HUMAN]			6.42264	11.001
Q7LC44	Activity-regulated cytoskeleton-associated protein OS=Homo sapiens GN=ARC PE=2 SV=1 - [ARC_HUMAN]															2.29076	100
O00767	Acyl-CoA desaturase OS=Homo sapiens GN=SCD PE=1 SV=2 - [ACOD_HUMAN]											3.06712	100	2.72532	0	2.61671	100
H7C5Q2	Acyl-coenzyme A thioesterase 9, mitochondrial (Fragment) OS=Homo sapiens GN=ACOT9 PE=1 SV=1 - [H7C5Q2_HUMAN]					4.86019	100
D3DTC2	Acyltransferase like 2, isoform CRA_a OS=Homo sapiens GN=AYTL2 PE=4 SV=1 - [D3DTC2_HUMAN]																			2.68517	5.32064
D3DV75	Adenosine deaminase, RNA-specific, isoform CRA_b OS=Homo sapiens GN=ADAR PE=4 SV=1 - [D3DV75_HUMAN]	3.32325	0																			14.375	0.01
Q2NKW8	Adenosylhomocysteinase (Fragment) OS=Homo sapiens GN=AHCYL1 PE=2 SV=1 - [Q2NKW8_HUMAN]																											7.68425	11.3668
O43865	Adenosylhomocysteinase 2 OS=Homo sapiens GN=AHCYL1 PE=1 SV=2 - [SAHH2_HUMAN]																													27.4101	100
P23526	Adenosylhomocysteinase OS=Homo sapiens GN=AHCY PE=1 SV=4 - [SAHH_HUMAN]			10.7781	2.40412
Q1RMG2	Adenosylhomocysteinase OS=Homo sapiens GN=AHCY PE=2 SV=1 - [Q1RMG2_HUMAN]	9.97201	14.1376			3.48496	100			5.11783	1.08908											2.89383	0							2.06078	0.524508
V5YQL4	Adenosylhomocysteinase OS=Homo sapiens GN=FGFR2-AHCYL1 PE=2 SV=1 - [V5YQL4_HUMAN]																									8.93253	100					21.6765	100
E7EVL1	Adenylate cyclase type 8 OS=Homo sapiens GN=ADCY8 PE=1 SV=1 - [E7EVL1_HUMAN]	2.65023	0
A0A096LNY4	Adenylosuccinate lyase OS=Homo sapiens GN=ADSL PE=1 SV=1 - [A0A096LNY4_HUMAN]					2.73858	100
H3BRU4	Adhesion G protein-coupled receptor G3 OS=Homo sapiens GN=ADGRG3 PE=1 SV=1 - [H3BRU4_HUMAN]	2.6369	5.35273
H0Y5C0	Adhesion G protein-coupled receptor L2 (Fragment) OS=Homo sapiens GN=ADGRL2 PE=1 SV=1 - [H0Y5C0_HUMAN]																			1.86147	3.5726
C9JPM4	ADP-ribosylation factor 4 (Fragment) OS=Homo sapiens GN=ARF4 PE=1 SV=1 - [C9JPM4_HUMAN]	2.80725	37.353									2.61648
E5RHH7	ADP-ribosylation factor GTPase-activating protein 1 (Fragment) OS=Homo sapiens GN=ARFGAP1 PE=1 SV=1 - [E5RHH7_HUMAN]			3.4611
Q59FR3	ADP-ribosylation factor guanine nucleotide-exchange factor 2 variant (Fragment) OS=Homo sapiens PE=2 SV=1 - [Q59FR3_HUMAN]			0																		7.6555	0	8.35299
F8VP99	ADP-ribosylation factor-like protein 1 (Fragment) OS=Homo sapiens GN=ARL1 PE=1 SV=1 - [F8VP99_HUMAN]					2.42321	0
B4DZG7	ADP-ribosylation factor-like protein 1 OS=Homo sapiens GN=ARL1 PE=1 SV=1 - [B4DZG7_HUMAN]																							2.50548	1.60914
Q8N8L6	ADP-ribosylation factor-like protein 10 OS=Homo sapiens GN=ARL10 PE=2 SV=1 - [ARL10_HUMAN]																									2.49751	100			12.1179	100	6.41134	0.389791
P36404	ADP-ribosylation factor-like protein 2 OS=Homo sapiens GN=ARL2 PE=1 SV=4 - [ARL2_HUMAN]	3.47079	100	3.01389	100
F5GYV5	ADP-ribosylation factor-like protein 6-interacting protein 4 (Fragment) OS=Homo sapiens GN=ARL6IP4 PE=1 SV=1 - [F5GYV5_HUMAN]	3.74581	0	3.15031	2.74004							3.10794		2.96655	5.87242	1.92198	0.863955	8.96767	1.09137	5.34209	0.01	3.04116	18.1465	4.62103	100	6.14635	0.214387	10.3963	0.0437385			1.73279	0.0206416
P05141	ADP/ATP translocase 2 OS=Homo sapiens GN=SLC25A5 PE=1 SV=7 - [ADT2_HUMAN]	60.66	13.4608	49.0741	8.12871	85.6881	4.65472			55.1567	7.19878	91.6432	12.8152	45.8237	100	54.2268	16.9236	104.236	100	109.081	100	96.0151	100	96.7117	100	74.6036	4.0058	83.886	0.333048	75.1841	1.87746	92.213	100
P12236	ADP/ATP translocase 3 OS=Homo sapiens GN=SLC25A6 PE=1 SV=4 - [ADT3_HUMAN]	20.4596	14.8813	45.5456	10.3042	69.7323	6.80184			39.1292	5.84031	67.3112	100	37.1809	100	47.2908	100	76.2176	100	84.2138	100	79.4786	100	75.1974	100	44.4926	5.08394	46.2721	100	59.1767	3.15511	70.1166	0.436581
C9JGB6	Adseverin (Fragment) OS=Homo sapiens GN=SCIN PE=1 SV=1 - [C9JGB6_HUMAN]									2.33316	0
P51816	AF4/FMR2 family member 2 OS=Homo sapiens GN=AFF2 PE=1 SV=4 - [AFF2_HUMAN]											0
J3KN01	Afadin OS=Homo sapiens GN=MLLT4 PE=1 SV=1 - [J3KN01_HUMAN]					120.44	100
Q5TIG5	Afadin OS=Homo sapiens GN=MLLT4 PE=1 SV=1 - [Q5TIG5_HUMAN]	4.84216	18.2174	2.75813	100
A8MQ02	Afadin OS=Homo sapiens GN=MLLT4 PE=1 SV=2 - [A8MQ02_HUMAN]					118.315	100	4.75555	37.4451					42.4978	100	76.5767	100							105.737								153.574
P55196	Afadin OS=Homo sapiens GN=MLLT4 PE=1 SV=3 - [AFAD_HUMAN]																					84.0454	100	106.761	0.580969					131.682	100	153.176
H3BLU7	Aflatoxin B1 aldehyde reductase member 2 (Fragment) OS=Homo sapiens GN=AKR7A2 PE=1 SV=1 - [H3BLU7_HUMAN]	3.54117	100
Q2TU89	Aging-associated protein 1 OS=Homo sapiens GN=AAG1 PE=2 SV=1 - [Q2TU89_HUMAN]																									2.57184	100
Q6NUM7	AGPAT5 protein (Fragment) OS=Homo sapiens GN=AGPAT5 PE=2 SV=1 - [Q6NUM7_HUMAN]													2.84784	0			2.82674	100
D7RF68	AGTRAP-BRAF fusion protein OS=Homo sapiens PE=2 SV=1 - [D7RF68_HUMAN]											17.8072		15.9592	100									33.6894
Q9H3M1	Airway lactoperoxidase (Fragment) OS=Homo sapiens PE=2 SV=1 - [Q9H3M1_HUMAN]											4.74263	82.6359
Q5IBP5	AKAP9-BRAF fusion protein OS=Homo sapiens PE=2 SV=1 - [Q5IBP5_HUMAN]	2.38798	2.17825
F8VUB6	Aladin (Fragment) OS=Homo sapiens GN=AAAS PE=1 SV=1 - [F8VUB6_HUMAN]																							2.21218	0.725028
H3BU82	Aladin (Fragment) OS=Homo sapiens GN=AAAS PE=1 SV=1 - [H3BU82_HUMAN]											8.83185	100	2.76838	100	4.26272	100
C9JKR2	Albumin, isoform CRA_k OS=Homo sapiens GN=ALB PE=1 SV=1 - [C9JKR2_HUMAN]											16.4143	100									4.68778	0
Q59H65	Aldehyde dehydrogenase 3A2 variant (Fragment) OS=Homo sapiens PE=2 SV=1 - [Q59H65_HUMAN]																													34.3148	100
U3PXP0	Alpha globin chain (Fragment) OS=Homo sapiens GN=HBA2 PE=3 SV=1 - [U3PXP0_HUMAN]																			4.45155	100	4.39575	0.01	3.86493	100			3.48885	14.6041			4.59964	100
P08913	Alpha-2A adrenergic receptor OS=Homo sapiens GN=ADRA2A PE=1 SV=3 - [ADA2A_HUMAN]																					0	0
H0YHM6	Alpha-aminoadipic semialdehyde dehydrogenase (Fragment) OS=Homo sapiens GN=ALDH7A1 PE=1 SV=7 - [H0YHM6_HUMAN]																							2.76828
R4GMT0	Alpha-centractin OS=Homo sapiens GN=ACTR1A PE=1 SV=1 - [R4GMT0_HUMAN]	23.1836	0.0412313	12.2976	0.548952	7.29873	0.00993605			12.0679	1.13645	7.9083	0.205576
E7EWH7	Alpha-crystallin A chain OS=Homo sapiens GN=CRYAA PE=1 SV=1 - [E7EWH7_HUMAN]																													1.8811	100
P06280	Alpha-galactosidase A OS=Homo sapiens GN=GLA PE=1 SV=1 - [AGAL_HUMAN]																			6.89906	100
Q16352	Alpha-internexin OS=Homo sapiens GN=INA PE=1 SV=2 - [AINX_HUMAN]																					3.10922	0.01
P40222	Alpha-taxilin OS=Homo sapiens GN=TXLNA PE=1 SV=3 - [TXLNA_HUMAN]	20.3873	7.93805			5.22395	100
Q9UQM3	Alpha-tubulin (Fragment) OS=Homo sapiens PE=2 SV=1 - [Q9UQM3_HUMAN]							10.8277	20.338
H7C1D9	Alstrom syndrome protein 1 (Fragment) OS=Homo sapiens GN=ALMS1 PE=1 SV=1 - [H7C1D9_HUMAN]																									2.79581	0
A0A087WV20	Alstrom syndrome protein 1 OS=Homo sapiens GN=ALMS1 PE=1 SV=1 - [A0A087WV20_HUMAN]	6.98648	0.0142108	7.44384
L0R5A1	Alternative protein CSF2RB OS=Homo sapiens GN=CSF2RB PE=4 SV=1 - [L0R5A1_HUMAN]	1.74764	0																	0	100	0	0			0	0.002	0	100
L8E7U1	Alternative protein RAMP3 OS=Homo sapiens GN=RAMP3 PE=4 SV=1 - [L8E7U1_HUMAN]																			2.19108
L0R6Q1	Alternative protein SLC35A4 OS=Homo sapiens GN=SLC35A4 PE=1 SV=1 - [L0R6Q1_HUMAN]																													8.1278	0	14.7805	100
Q6PGR1	AMFR protein (Fragment) OS=Homo sapiens GN=AMFR PE=2 SV=1 - [Q6PGR1_HUMAN]											6.78218
M0QXM4	Amino acid transporter OS=Homo sapiens GN=SLC1A5 PE=1 SV=1 - [M0QXM4_HUMAN]															0	100			2.34671	100
B4DHC6	Amino acid transporter OS=Homo sapiens PE=2 SV=1 - [B4DHC6_HUMAN]																			2.06008	3.0307					2.63665	33.8764
D6R937	Aminoacyl tRNA synthase complex-interacting multifunctional protein 1 (Fragment) OS=Homo sapiens GN=AIMP1 PE=1 SV=1 - [D6R937_HUMAN]	6.93237	0.215077
Q12904	Aminoacyl tRNA synthase complex-interacting multifunctional protein 1 OS=Homo sapiens GN=AIMP1 PE=1 SV=2 - [AIMP1_HUMAN]									5.75469	1.2546	14.5354	0.557008			5.49489	19.0589											18.1397	0.151879	15.4717	0.225175	9.17879	0.0383064
A8MU58	Aminoacyl tRNA synthase complex-interacting multifunctional protein 2 OS=Homo sapiens GN=AIMP2 PE=1 SV=2 - [A8MU58_HUMAN]	13.5542	2.94728			2.47444	1.29392			4.51418	0															3.84208	0.4172
A0A0S2Z5I4	Amyotrophic lateral sclerosis 2 isoform 2 OS=Homo sapiens GN=ALS2 PE=2 SV=1 - [A0A0S2Z5I4_HUMAN]																			0
Q9H1A4	Anaphase-promoting complex subunit 1 OS=Homo sapiens GN=ANAPC1 PE=1 SV=1 - [APC1_HUMAN]																							2.13851		2.92164	67.8698	2.07339	100	5.47535	100	3.38921	100
F5H3S5	Anaphase-promoting complex subunit 5 (Fragment) OS=Homo sapiens GN=ANAPC5 PE=1 SV=1 - [F5H3S5_HUMAN]																											2.55681				2.50559	1.55113
C9JTS3	Angio-associated migratory cell protein (Fragment) OS=Homo sapiens GN=AAMP PE=1 SV=7 - [C9JTS3_HUMAN]	2.15575	0
A6NP16	Angiomotin OS=Homo sapiens GN=AMOT PE=1 SV=1 - [A6NP16_HUMAN]	3.39281	0	3.45172	5.21
Q4VCS5	Angiomotin OS=Homo sapiens GN=AMOT PE=1 SV=1 - [AMOT_HUMAN]																					2.56052	0.100908
O95841	Angiopoietin-related protein 1 OS=Homo sapiens GN=ANGPTL1 PE=2 SV=1 - [ANGL1_HUMAN]									0	0.416686
F8VVQ4	Ankyrin repeat and sterile alpha motif domain-containing protein 1B (Fragment) OS=Homo sapiens GN=ANKS1B PE=1 SV=7 - [F8VVQ4_HUMAN]																	3.25044	0
Q6UB99	Ankyrin repeat domain-containing protein 11 OS=Homo sapiens GN=ANKRD11 PE=1 SV=3 - [ANR11_HUMAN]			1.97203
Q9UPS8	Ankyrin repeat domain-containing protein 26 OS=Homo sapiens GN=ANKRD26 PE=1 SV=3 - [ANR26_HUMAN]					3.60745	0
Q5T3N1	Annexin (Fragment) OS=Homo sapiens GN=ANXA1 PE=1 SV=1 - [Q5T3N1_HUMAN]	4.89906	4.29443
H0YMD0	Annexin (Fragment) OS=Homo sapiens GN=ANXA2 PE=1 SV=1 - [H0YMD0_HUMAN]	9.85133	3.4121
H0YMM1	Annexin (Fragment) OS=Homo sapiens GN=ANXA2 PE=1 SV=1 - [H0YMM1_HUMAN]											6.67017	100	4.71387	0
E5RK69	Annexin OS=Homo sapiens GN=ANXA6 PE=1 SV=1 - [E5RK69_HUMAN]	3.44337	0
B4DT77	Annexin OS=Homo sapiens PE=2 SV=1 - [B4DT77_HUMAN]	0	100			2.97897	0
Q9NW72	Anoctamin OS=Homo sapiens PE=2 SV=1 - [Q9NW72_HUMAN]																											1.90181	100
A0A087WV66	Antigen KI-67 OS=Homo sapiens GN=MKI67 PE=1 SV=1 - [A0A087WV66_HUMAN]																					25.6385	0.01									2.45782	0.209337
A8K586	AP-3 complex subunit beta OS=Homo sapiens PE=2 SV=1 - [A8K586_HUMAN]	3.78967	100																							7.55501	100	6.07542	4.6847	9.53765	100	10.6739	100
Q13367	AP-3 complex subunit beta-2 OS=Homo sapiens GN=AP3B2 PE=1 SV=2 - [AP3B2_HUMAN]											1.97465
O14617	AP-3 complex subunit delta-1 OS=Homo sapiens GN=AP3D1 PE=1 SV=1 - [AP3D1_HUMAN]					4.24738	100
Q6PK82	AP3D1 protein (Fragment) OS=Homo sapiens GN=AP3D1 PE=2 SV=1 - [Q6PK82_HUMAN]			2.47871																												2.19802	0.462889
A0A087WTM7	Apolipoprotein B-100 OS=Homo sapiens GN=APOB PE=1 SV=1 - [A0A087WTM7_HUMAN]																											2.40918	100	2.92116	0.01	5.46763	100
P02656	Apolipoprotein C-III OS=Homo sapiens GN=APOC3 PE=1 SV=1 - [APOC3_HUMAN]																	3.89742	0
A0A024R1M8	Apolipoprotein L, 2, isoform CRA_a OS=Homo sapiens GN=APOL2 PE=4 SV=1 - [A0A024R1M8_HUMAN]											2.81922
Q07812	Apoptosis regulator BAX OS=Homo sapiens GN=BAX PE=1 SV=1 - [BAX_HUMAN]											12.4963	100			8.11365	5.49315
Q5RZ99	Apoptosis-inducing factor (Fragment) OS=Homo sapiens PE=2 SV=1 - [Q5RZ99_HUMAN]																													2.61154	100
O95831	Apoptosis-inducing factor 1, mitochondrial OS=Homo sapiens GN=AIFM1 PE=1 SV=1 - [AIFM1_HUMAN]	12.6471	6.58072			12.1024	4.87447			16.8986	8.24776	23.4556	30.8375	10.2315	61.9737			22.6613	100	21.2102	100	14.087	100	5.7319	1.43583
Q9BRQ8	Apoptosis-inducing factor 2 OS=Homo sapiens GN=AIFM2 PE=1 SV=1 - [AIFM2_HUMAN]																					3.58188	0
Q9NYS3	Apoptosis-related protein PNAS-3 (Fragment) OS=Homo sapiens GN=PNAS-3 PE=2 SV=1 - [Q9NYS3_HUMAN]	4.46661	0.00950408																			3.33202	4.57587									2.93328	0.0156181
S4R3H4	Apoptotic chromatin condensation inducer in the nucleus OS=Homo sapiens GN=ACIN1 PE=1 SV=1 - [S4R3H4_HUMAN]																					28.7118	0.01
C9J8U3	Aprataxin (Fragment) OS=Homo sapiens GN=APTX PE=1 SV=1 - [C9J8U3_HUMAN]																					2.9007	0.150165
Q6P1Q5	ARCN1 protein OS=Homo sapiens GN=ARCN1 PE=1 SV=1 - [Q6P1Q5_HUMAN]											2.14492																		2.91708	0
A0A0U1RQT1	Arf-GAP with coiled-coil, ANK repeat and PH domain-containing protein 2 (Fragment) OS=Homo sapiens GN=ACAP2 PE=1 SV=1 - [A0A0U1RQT1_HUMAN]									5.63277	0	6.87438	0.01			5.91649	0.01
C9J8L1	Arf-GAP with coiled-coil, ANK repeat and PH domain-containing protein 2 (Fragment) OS=Homo sapiens GN=ACAP2 PE=1 SV=1 - [C9J8L1_HUMAN]																							2.47152
A0A087X1H5	Arf-GAP with coiled-coil, ANK repeat and PH domain-containing protein 2 OS=Homo sapiens GN=ACAP2 PE=1 SV=1 - [A0A087X1H5_HUMAN]	11.4596	0.0233209	41.159	0.01	8.85991	0.258236											37.7615	0.01	25.1656	0.01	15.9426	0.0580536			17.8117	0.0109765	14.7225	0.01	11.4144	0.01
P53365	Arfaptin-2 OS=Homo sapiens GN=ARFIP2 PE=1 SV=1 - [ARFP2_HUMAN]											6.11252	100	8.2914	100
Q86TH5	ARFGEF2 protein (Fragment) OS=Homo sapiens GN=ARFGEF2 PE=2 SV=1 - [Q86TH5_HUMAN]											1.85762
P05089	Arginase-1 OS=Homo sapiens GN=ARG1 PE=1 SV=2 - [ARGI1_HUMAN]	2.87084	0.00950408											2.84412	0
P54136	Arginine--tRNA ligase, cytoplasmic OS=Homo sapiens GN=RARS PE=1 SV=2 - [SYRC_HUMAN]	43.388	5.52529	46.0961	85.7864	18.9761	1.47376			29.9322	2.16678			10.6115	8.1369	10.5758	1.52592	19.8891	0.870755	21.54	0.0227682	10.5613	64.3374	4.93403	0.191829	24.7933	0.538062	24.6431	0.0850556	23.4152	0.254844	12.7147	0.0155516
D3DPS3	Arginine/proline rich coiled-coil 1, isoform CRA_b OS=Homo sapiens GN=RPRC1 PE=4 SV=1 - [D3DPS3_HUMAN]																													7.46915	2.5416
Q59GY3	Arginine/serine-rich splicing factor 6 variant (Fragment) OS=Homo sapiens PE=2 SV=1 - [Q59GY3_HUMAN]	7.52774	0.00950408							7.09901	0.423669	5.55664	0.0566091									4.27299	0	2.7698
Q59HA2	Ariadne homolog 2 variant (Fragment) OS=Homo sapiens PE=2 SV=1 - [Q59HA2_HUMAN]	7.24125	6.9609			2.9184	100																			3.1549	100			7.35896	100	2.75199	100
Q59FM8	Ariadne-1 protein homolog variant (Fragment) OS=Homo sapiens PE=2 SV=1 - [Q59FM8_HUMAN]																													3.63014	42.6219
F5H3X1	Armadillo repeat-containing protein 6 (Fragment) OS=Homo sapiens GN=ARMC6 PE=1 SV=1 - [F5H3X1_HUMAN]											3.0202	100			3.50724	100			2.56648	100
H7C5B7	Armadillo repeat-containing protein 8 (Fragment) OS=Homo sapiens GN=ARMC8 PE=1 SV=1 - [H7C5B7_HUMAN]			2.47299
Q9UH62	Armadillo repeat-containing X-linked protein 3 OS=Homo sapiens GN=ARMCX3 PE=1 SV=1 - [ARMX3_HUMAN]																	5.7405	100	5.93506	100	5.39647	100			9.87469	100			14.0812	100	18.2446	100
B8Y0L3	Aspartate beta-hydroxylase (Fragment) OS=Homo sapiens GN=ASPH PE=2 SV=1 - [B8Y0L3_HUMAN]	2.47609	0
H7BZ35	Aspartate--tRNA ligase, cytoplasmic (Fragment) OS=Homo sapiens GN=DARS PE=1 SV=1 - [H7BZ35_HUMAN]							2.02853	1.11243					7.49651	4.93283
H7C278	Aspartate--tRNA ligase, cytoplasmic (Fragment) OS=Homo sapiens GN=DARS PE=1 SV=1 - [H7C278_HUMAN]																							4.58194	0.01
P14868	Aspartate--tRNA ligase, cytoplasmic OS=Homo sapiens GN=DARS PE=1 SV=2 - [SYDC_HUMAN]			28.7458	2.96088							30.4047	0.716673			8.66525	1.1725	26.5402	1.16654	13.9791	0.0334368					27.4361	0.762395	32.0254	0.131273	36.5147	0.251925	11.8678	0.0310406
A0A024R442	Aspartyl aminopeptidase, isoform CRA_b OS=Homo sapiens GN=DNPEP PE=3 SV=1 - [A0A024R442_HUMAN]			17.3856	100	15.4117	100
D3DP78	Aspartyl-tRNA synthetase, isoform CRA_b OS=Homo sapiens GN=DARS PE=3 SV=1 - [D3DP78_HUMAN]	31.0285	3.77336			14.9392	1.01638			8.44946	1.62486											7.29566	28.5755
E5RHJ2	Aspartyl/asparaginyl beta-hydroxylase OS=Homo sapiens GN=ASPH PE=1 SV=1 - [E5RHJ2_HUMAN]									2.05035	0
A0A0S2Q0B1	AT-rich interactive domain-containing protein 1A OS=Homo sapiens GN=ARID1A PE=4 SV=1 - [A0A0S2Q0B1_HUMAN]																					4.97367	0
F8W108	AT-rich interactive domain-containing protein 2 OS=Homo sapiens GN=ARID2 PE=1 SV=1 - [F8W108_HUMAN]	13.1919	0.119667																			2.17165	0.01
Q9UBB4	Ataxin-10 OS=Homo sapiens GN=ATXN10 PE=1 SV=1 - [ATX10_HUMAN]	9.20083	6.16722	9.20346	1.03746													18.4291	100	24.1635	100	29.4593	100	22.528	100	8.20375	100	9.60524	9.76466	11.5534	35.5331	15.2252	100
H3BSK9	Ataxin-2-like protein (Fragment) OS=Homo sapiens GN=ATXN2L PE=1 SV=1 - [H3BSK9_HUMAN]	2.41809	0
Q96QL7	ATF6B protein OS=Homo sapiens GN=ATF6B PE=2 SV=1 - [Q96QL7_HUMAN]																			2.7796
A0AUL9	ATG2A protein (Fragment) OS=Homo sapiens GN=ATG2A PE=2 SV=1 - [A0AUL9_HUMAN]																													3.32714	100
A0A098CJX4	ATP synthase 6 (Fragment) OS=Homo sapiens GN=ATP6 PE=4 SV=1 - [A0A098CJX4_HUMAN]																	2.59348	100	1.94469		1.976	0	2.17538						2.44201	100	2.42431
Q5QNZ2	ATP synthase F(0) complex subunit B1, mitochondrial OS=Homo sapiens GN=ATP5F1 PE=1 SV=1 - [Q5QNZ2_HUMAN]																	5.75493	86.688	2.91112	100	2.83853	100	2.92014		2.48471	100			3.22692	100
K7EK77	ATP synthase subunit alpha, mitochondrial (Fragment) OS=Homo sapiens GN=ATP5A1 PE=1 SV=1 - [K7EK77_HUMAN]	8.75664	17.2967											8.205	100
K7ENJ4	ATP synthase subunit alpha, mitochondrial (Fragment) OS=Homo sapiens GN=ATP5A1 PE=1 SV=1 - [K7ENJ4_HUMAN]									3.04633	5.10163
K7EQH4	ATP synthase subunit alpha, mitochondrial (Fragment) OS=Homo sapiens GN=ATP5A1 PE=1 SV=1 - [K7EQH4_HUMAN]																									4.97726	100
P25705	ATP synthase subunit alpha, mitochondrial OS=Homo sapiens GN=ATP5A1 PE=1 SV=1 - [ATPA_HUMAN]			12.1126	2.89266							21.4114	100			20.6664	100	21.994	100	26.2879	100	20.7523	100	25.8955	100			7.13314	100	20.8952	100	17.5531	100
K7ESA0	ATP synthase subunit alpha, mitochondrial OS=Homo sapiens GN=ATP5A1 PE=1 SV=1 - [K7ESA0_HUMAN]					3.49035	0
H0YH81	ATP synthase subunit beta (Fragment) OS=Homo sapiens GN=ATP5B PE=1 SV=1 - [H0YH81_HUMAN]	17.2078	100	18.9171	16.2536					6.30297	0	51.7669	100			22.5791	100									23.396	100			32.4967	100
Q0QEN7	ATP synthase subunit beta (Fragment) OS=Homo sapiens GN=ATP5B PE=2 SV=1 - [Q0QEN7_HUMAN]																	33.943	100	67.4767	100	47.0332	100	46.1134	100							41.0959	100
F8W079	ATP synthase subunit beta, mitochondrial (Fragment) OS=Homo sapiens GN=ATP5B PE=1 SV=1 - [F8W079_HUMAN]					5.55557	47.1746							5.50773	100													6.58417	9.77294
P30049	ATP synthase subunit delta, mitochondrial OS=Homo sapiens GN=ATP5D PE=1 SV=2 - [ATPD_HUMAN]	2.20645	0.00950408			2.4864	0			5.4024	6.99898			3.62352	0	5.97654	100	5.81378	0	3.93503	100			2.06463	100					2.97566	0
B4DL14	ATP synthase subunit gamma OS=Homo sapiens PE=2 SV=1 - [B4DL14_HUMAN]																			5.49411	0.670563											7.42474	0.0832504
H7C068	ATP synthase subunit O, mitochondrial (Fragment) OS=Homo sapiens GN=ATP5O PE=1 SV=1 - [H7C068_HUMAN]	2.06337	100
H7C086	ATP synthase subunit O, mitochondrial (Fragment) OS=Homo sapiens GN=ATP5O PE=4 SV=1 - [H7C086_HUMAN]											3.69021						6.82756	0	2.88841	100									4.06653	100
P48047	ATP synthase subunit O, mitochondrial OS=Homo sapiens GN=ATP5O PE=1 SV=1 - [ATPO_HUMAN]																					10.8699	100									2.40556	0.658972
P18859	ATP synthase-coupling factor 6, mitochondrial OS=Homo sapiens GN=ATP5J PE=1 SV=1 - [ATP5J_HUMAN]																			4.79869	100	2.66508	0
A0A0S2Z2W5	ATP-binding cassette sub-family B member 7 isoform 3 OS=Homo sapiens GN=ABCB7 PE=2 SV=1 - [A0A0S2Z2W5_HUMAN]	3.55831	100			2.22738	0
P33897	ATP-binding cassette sub-family D member 1 OS=Homo sapiens GN=ABCD1 PE=1 SV=2 - [ABCD1_HUMAN]																											1.9795	4.10795			5.57426
P28288	ATP-binding cassette sub-family D member 3 OS=Homo sapiens GN=ABCD3 PE=1 SV=1 - [ABCD3_HUMAN]																													60.2589	100	62.4377	100
P61221	ATP-binding cassette sub-family E member 1 OS=Homo sapiens GN=ABCE1 PE=1 SV=1 - [ABCE1_HUMAN]	3.66201	3.81382
Q59F96	ATP-binding cassette, sub-family F, member 1 variant (Fragment) OS=Homo sapiens PE=2 SV=1 - [Q59F96_HUMAN]	7.56473	1.41214			5.97613	0			8.44701	0.616622									2.03864		2.37623	0.01			11.8603	48.5777	13.5382	100	11.0883	0.264656	6.83676
P53396	ATP-citrate synthase OS=Homo sapiens GN=ACLY PE=1 SV=3 - [ACLY_HUMAN]	14.7177	100
A0A024R1Y2	ATP-citrate synthase OS=Homo sapiens GN=ACLY PE=3 SV=1 - [A0A024R1Y2_HUMAN]					71.7919	100
F8WA66	ATP-dependent DNA helicase Q1 (Fragment) OS=Homo sapiens GN=RECQL PE=1 SV=1 - [F8WA66_HUMAN]	2.23665	100
Q08211	ATP-dependent RNA helicase A OS=Homo sapiens GN=DHX9 PE=1 SV=4 - [DHX9_HUMAN]	26.6037	0.480811	37.9881	0.01	19.8081	0.185555			36.7549	1.18605	16.5619	0.199548	18.3383	2.6401	7.08994	0.191869	21.5034	0.386149	18.5358	0.0107003	79.721	0.01	10.0071	0.01	59.019	0.873233	53.6874	0.118146	66.3016	0.488745	63.2547	0.026523
A0A087X2G1	ATP-dependent RNA helicase DDX1 OS=Homo sapiens GN=DDX1 PE=1 SV=1 - [A0A087X2G1_HUMAN]			2.84382	0.736256													0	0.49663	4.26412		2.19232	3.9288	2.18117	0.01	0	0.31528	2.65005	0.0321984	5.55175	0.122135
Q9NVP1	ATP-dependent RNA helicase DDX18 OS=Homo sapiens GN=DDX18 PE=1 SV=2 - [DDX18_HUMAN]																					14.4066	0.01									9.43115	1.55502
K7ENP6	ATP-dependent RNA helicase DDX39A (Fragment) OS=Homo sapiens GN=DDX39A PE=1 SV=1 - [K7ENP6_HUMAN]																													4.23232	0.01
A0A0J9YVQ7	ATP-dependent RNA helicase DDX3X (Fragment) OS=Homo sapiens GN=DDX3X PE=1 SV=1 - [A0A0J9YVQ7_HUMAN]																															3.45294
A0A0D9SFB3	ATP-dependent RNA helicase DDX3X OS=Homo sapiens GN=DDX3X PE=1 SV=1 - [A0A0D9SFB3_HUMAN]	15.5613	0.665596	37.9577	0.583617	10.2796	0.0600654					6.71789	0.012137									31.2469	0.01
F1T0L5	ATP-dependent RNA helicase DDX51 OS=Homo sapiens GN=DDX51 PE=2 SV=1 - [F1T0L5_HUMAN]																															1.92698	0.974769
F8VRX4	ATP-dependent RNA helicase DDX54 (Fragment) OS=Homo sapiens GN=DDX54 PE=1 SV=1 - [F8VRX4_HUMAN]																					0	0
Q8TDD1	ATP-dependent RNA helicase DDX54 OS=Homo sapiens GN=DDX54 PE=1 SV=2 - [DDX54_HUMAN]																									2.11902	0.162066
Q7Z478	ATP-dependent RNA helicase DHX29 OS=Homo sapiens GN=DHX29 PE=1 SV=2 - [DHX29_HUMAN]	2.73326	0.00950408
A0A0G2JQU7	ATP-dependent RNA helicase DHX36 (Fragment) OS=Homo sapiens GN=DHX36 PE=1 SV=1 - [A0A0G2JQU7_HUMAN]																									2.25373	0
Q9H2U1	ATP-dependent RNA helicase DHX36 OS=Homo sapiens GN=DHX36 PE=1 SV=2 - [DHX36_HUMAN]			10.3091	0.137025
Q7Z4W0	ATP-dependent RNA helicase OS=Homo sapiens PE=2 SV=1 - [Q7Z4W0_HUMAN]																					2.64599	0.01									2.78976	1.22077
Q5T8D1	ATP-dependent zinc metalloprotease YME1L1 (Fragment) OS=Homo sapiens GN=YME1L1 PE=1 SV=1 - [Q5T8D1_HUMAN]									4.62371	100
Q5T8D2	ATP-dependent zinc metalloprotease YME1L1 (Fragment) OS=Homo sapiens GN=YME1L1 PE=1 SV=1 - [Q5T8D2_HUMAN]															2.50432	100
R4GNA5	ATP-dependent zinc metalloprotease YME1L1 (Fragment) OS=Homo sapiens GN=YME1L1 PE=1 SV=1 - [R4GNA5_HUMAN]	2.47434	5.16839
Q6PL18	ATPase family AAA domain-containing protein 2 OS=Homo sapiens GN=ATAD2 PE=1 SV=1 - [ATAD2_HUMAN]																					5.28907	0.110076
H0Y2W2	ATPase family AAA domain-containing protein 3A (Fragment) OS=Homo sapiens GN=ATAD3A PE=1 SV=1 - [H0Y2W2_HUMAN]			18.2037	0.81374							28.1364	0.918918	6.97334	9.92114	4.33729	1.39198	10.5783	3.65343
Q9NVI7	ATPase family AAA domain-containing protein 3A OS=Homo sapiens GN=ATAD3A PE=1 SV=2 - [ATD3A_HUMAN]	36.644	0.158522																							44.2507	6.04131	45.6163	100	36.9482	2.04873	45.9692	100
Q5T9A4	ATPase family AAA domain-containing protein 3B OS=Homo sapiens GN=ATAD3B PE=1 SV=1 - [ATD3B_HUMAN]	34.6525	2.19204	21.2698	0.772848	12.474	0			23.6452	1.54936	31.9964	0.675426					13.2721	1.28779	17.8491		18.6236	17.9246	13.3351	0.708164	29.6986	5.25308	51.1029	100	34.017	1.87235	36.0396	100
G3V126	ATPase, H+ transporting, lysosomal 50/57kDa, V1 subunit H, isoform CRA_c OS=Homo sapiens GN=ATP6V1H PE=1 SV=1 - [G3V126_HUMAN]													2.72397	0					2.43135	100	1.64018	100
J3QR41	Aurora kinase B (Fragment) OS=Homo sapiens GN=AURKB PE=1 SV=1 - [J3QR41_HUMAN]																					2.56861	0
F8VQD9	Autophagy-related protein 101 (Fragment) OS=Homo sapiens GN=ATG101 PE=1 SV=1 - [F8VQD9_HUMAN]			3.55061
E9PPR2	Autophagy-related protein 13 (Fragment) OS=Homo sapiens GN=ATG13 PE=1 SV=1 - [E9PPR2_HUMAN]	3.11382	0.00950408
H7C3T2	Autophagy-related protein 2 homolog A (Fragment) OS=Homo sapiens GN=ATG2A PE=1 SV=1 - [H7C3T2_HUMAN]																					1.71898	27.2007	2.51402	1.70351
Q2TAZ0	Autophagy-related protein 2 homolog A OS=Homo sapiens GN=ATG2A PE=1 SV=3 - [ATG2A_HUMAN]																															10.0288	1.62351
Q96BY7	Autophagy-related protein 2 homolog B OS=Homo sapiens GN=ATG2B PE=1 SV=5 - [ATG2B_HUMAN]																			2.0041	1.66811							4.17562	10.11
Q8WUZ0	B-cell CLL/lymphoma 7 protein family member C OS=Homo sapiens GN=BCL7C PE=1 SV=3 - [BCL7C_HUMAN]	4.05335	0.0174655
C9JSP1	B-cell receptor-associated protein 31 (Fragment) OS=Homo sapiens GN=BCAP31 PE=1 SV=1 - [C9JSP1_HUMAN]																									2.64742	0
P51572	B-cell receptor-associated protein 31 OS=Homo sapiens GN=BCAP31 PE=1 SV=3 - [BAP31_HUMAN]											2.18774	100
Q499Z2	B3GALT6 protein (Fragment) OS=Homo sapiens GN=B3GALT6 PE=2 SV=1 - [Q499Z2_HUMAN]																									6.31044	68.8555	3.8791				7.17698	1.2862
A0A0U1RQD7	BAG family molecular chaperone regulator 1 (Fragment) OS=Homo sapiens GN=BAG1 PE=1 SV=1 - [A0A0U1RQD7_HUMAN]																											1.78654
O95429	BAG family molecular chaperone regulator 4 OS=Homo sapiens GN=BAG4 PE=1 SV=1 - [BAG4_HUMAN]			2.38905
J3KT37	Band 4.1-like protein 3 (Fragment) OS=Homo sapiens GN=EPB41L3 PE=1 SV=1 - [J3KT37_HUMAN]			2.13169	0.01
A8K968	Band 4.1-like protein 3 OS=Homo sapiens GN=EPB41L3 PE=1 SV=1 - [A8K968_HUMAN]									16.1328	0.614544
Q9NY43	BarH-like 2 homeobox protein OS=Homo sapiens GN=BARHL2 PE=1 SV=2 - [BARH2_HUMAN]																			2.36324
O75531	Barrier-to-autointegration factor OS=Homo sapiens GN=BANF1 PE=1 SV=1 - [BAF_HUMAN]			3.64213	4.29418	3.23697	0					7.23062	2.81776									22.6718	0.072437									2.46551	0.0406757
Q7L1Q6	Basic leucine zipper and W2 domain-containing protein 1 OS=Homo sapiens GN=BZW1 PE=1 SV=1 - [BZW1_HUMAN]																													69.4619	100	54.0087	100
E7ETZ4	Basic leucine zipper and W2 domain-containing protein 2 (Fragment) OS=Homo sapiens GN=BZW2 PE=1 SV=1 - [E7ETZ4_HUMAN]																													80.5003	100	74.7832	100
Q75MG1	Basic leucine zipper and W2 domain-containing protein 2 (Fragment) OS=Homo sapiens GN=BZW2 PE=1 SV=1 - [Q75MG1_HUMAN]																	4.15891	100			6.81962	100
A0A087X2B5	Basigin (Fragment) OS=Homo sapiens GN=BSG PE=1 SV=1 - [A0A087X2B5_HUMAN]																	4.68897	100
A0A087WUV8	Basigin OS=Homo sapiens GN=BSG PE=1 SV=1 - [A0A087WUV8_HUMAN]																			4.02081				4.55973	0.296363							6.89638	100
Q9BU62	BAT2L protein OS=Homo sapiens GN=BAT2L PE=2 SV=1 - [Q9BU62_HUMAN]	6.29327	0							3.2475	0							2.37637	0.01									6.56804	0.0888241
A0A0C4MW46	Bax protein OS=Homo sapiens GN=Bax PE=2 SV=1 - [A0A0C4MW46_HUMAN]			3.57403	100					2.49538	0			3.62492	100
Q70T18	BBF2H7/FUS protein (Fragment) OS=Homo sapiens PE=2 SV=1 - [Q70T18_HUMAN]	10.2666	0	8.41601	0.0467414
E9PK91	Bcl-2-associated transcription factor 1 OS=Homo sapiens GN=BCLAF1 PE=1 SV=1 - [E9PK91_HUMAN]	48.4054	0.00950408	104.222	0.0469794	53.8709	0.00993605					52.9843	0.01							22.0294	0.01					57.0642	0.0422398	42.9534	0.0110195
Q9NYF8	Bcl-2-associated transcription factor 1 OS=Homo sapiens GN=BCLAF1 PE=1 SV=2 - [BCLF1_HUMAN]			126.205	0.01					69.3303	0.202766	55.7242	0.01	26.5135	0.01	16.849	0.01	46.6862	0.01	22.5026		44.1961	0.01	28.5029	0.01	60.6606	0.0431252	47.6493	0.0215613	43.3096	0.01	20.5236	0.01
A8CGI4	BCL2-associated athanogene 5 (Fragment) OS=Homo sapiens GN=BAG5 PE=2 SV=1 - [A8CGI4_HUMAN]	4.96853	100
Q6DCA8	BCLAF1 protein (Fragment) OS=Homo sapiens GN=BCLAF1 PE=2 SV=1 - [Q6DCA8_HUMAN]							6.22589	0.01
Q562R1	Beta-actin-like protein 2 OS=Homo sapiens GN=ACTBL2 PE=1 SV=2 - [ACTBL_HUMAN]			33.5435										17.0336	0													54.1376
Q30KQ2	Beta-defensin 130 OS=Homo sapiens GN=DEFB130 PE=3 SV=1 - [DB130_HUMAN]	0	0																											2.47216	0
Q9UM85	Beta-globin protein (Fragment) OS=Homo sapiens GN=beta-globin PE=4 SV=1 - [Q9UM85_HUMAN]																					1.88946	0.01
Q71UM6	Beta-subunit signal transducing proteins GS/GI (Fragment) OS=Homo sapiens PE=2 SV=1 - [Q71UM6_HUMAN]																			5.38058	5.64861
V9GYZ6	Bifunctional glutamate/proline--tRNA ligase (Fragment) OS=Homo sapiens GN=EPRS PE=1 SV=1 - [V9GYZ6_HUMAN]							2.20198
P07814	Bifunctional glutamate/proline--tRNA ligase OS=Homo sapiens GN=EPRS PE=1 SV=5 - [SYEP_HUMAN]	67.7459	2.99982	81.936	3.17409	59.5248	0.926162			13.8278	1.28025	43.7252	0.546117	7.09667	18.7231	11.8142	16.1512	61.5624	1.38597	63.0034	0.0272166	23.6986	31.413	43.5568	0.0433301	78.9093	0.567626	78.5588	0.176004	51.1682	0.213983	50.8107	0.894081
B8ZZU9	Bifunctional methylenetetrahydrofolate dehydrogenase/cyclohydrolase, mitochondrial OS=Homo sapiens GN=MTHFD2 PE=1 SV=1 - [B8ZZU9_HUMAN]																							0	100
B9A062	Bifunctional methylenetetrahydrofolate dehydrogenase/cyclohydrolase, mitochondrial OS=Homo sapiens GN=MTHFD2 PE=1 SV=1 - [B9A062_HUMAN]	6.6522	76.2668			23.5702	100			3.28709	100
Q59GT8	BM-010 variant (Fragment) OS=Homo sapiens PE=2 SV=1 - [Q59GT8_HUMAN]																			2.72325	0.0174024			2.6344	0.01			8.64345	0.0256904	0	0.0804241	5.73511	0.01
Q9H3K6	BolA-like protein 2 OS=Homo sapiens GN=BOLA2 PE=1 SV=1 - [BOLA2_HUMAN]	66.5205	5.17449	40.9725	4.08668	45.1162	1.23079			34.4908	1.67315	51.4994	0.370565	22.1439	4.81368	25.9604	0.960109	55.5682	0.999268	59.4695	0.0335314	63.9893	18.2491	51.9509	0.026298	46.6239	0.222036	56.6452	0.0400893	48.1653	0.116895	50.1915	0.01
Q6DKJ9	BOP1 protein (Fragment) OS=Homo sapiens GN=BOP1 PE=2 SV=1 - [Q6DKJ9_HUMAN]																					1.78529	0.233021
Q9NWK9	Box C/D snoRNA protein 1 OS=Homo sapiens GN=ZNHIT6 PE=1 SV=1 - [BCD1_HUMAN]			3.12959
Q6PJG6	BRCA1-associated ATM activator 1 OS=Homo sapiens GN=BRAT1 PE=1 SV=2 - [BRAT1_HUMAN]											2.67053						12.3713	100	26.2914	100	14.0951	100	23.2649	2.61238					5.47298	0.530573	7.16579	0.88288
Q9Y6D6	Brefeldin A-inhibited guanine nucleotide-exchange protein 1 OS=Homo sapiens GN=ARFGEF1 PE=1 SV=2 - [BIG1_HUMAN]									0	0							9.51024	100	21.5049	100			8.97314	2.64939	1.90887	17.7432	5.23232	6.44513	6.14331	16.6549
Q59FY5	Brefeldin A-inhibited guanine nucleotide-exchange protein 1 variant (Fragment) OS=Homo sapiens PE=2 SV=1 - [Q59FY5_HUMAN]											2.96906
Q9Y6D5	Brefeldin A-inhibited guanine nucleotide-exchange protein 2 OS=Homo sapiens GN=ARFGEF2 PE=1 SV=3 - [BIG2_HUMAN]																	12.7363	100	20.2071	100											6.20969	0.962457
Q8WY22	BRI3-binding protein OS=Homo sapiens GN=BRI3BP PE=1 SV=1 - [BRI3B_HUMAN]											6.45323				1.95421	100									1.70193	36.648	2.83428	9.93662	8.71754	0	2.92406	100
M0QXG9	BRISC and BRCA1-A complex member 1 OS=Homo sapiens GN=BABAM1 PE=1 SV=2 - [M0QXG9_HUMAN]	2.25251	7.86887			3.27215	0					1.72725								0	0.861706	2.13484	0	0	0.849611
Q9NUW4	BRIX OS=Homo sapiens GN=BRIX PE=2 SV=1 - [Q9NUW4_HUMAN]																													2.58575	100
A0A0A0MR97	Bromodomain adjacent to zinc finger domain protein 2B OS=Homo sapiens GN=BAZ2B PE=1 SV=1 - [A0A0A0MR97_HUMAN]											2.71356
Q59G54	Bromodomain adjacent to zinc finger domain, 1A isoform b variant (Fragment) OS=Homo sapiens PE=2 SV=1 - [Q59G54_HUMAN]																					2.07496	0.0578713
J3QK86	Bromodomain adjacent to zinc finger domain, 2A, isoform CRA_a OS=Homo sapiens GN=BAZ2A PE=4 SV=1 - [J3QK86_HUMAN]																					1.93527	0
H0Y7B4	Bromodomain and PHD finger-containing protein 3 (Fragment) OS=Homo sapiens GN=BRPF3 PE=1 SV=1 - [H0Y7B4_HUMAN]			2.23558
A0A0G2JHN8	Bromodomain-containing protein 2 (Fragment) OS=Homo sapiens GN=BRD2 PE=1 SV=1 - [A0A0G2JHN8_HUMAN]																													2.86194	0
U3KQA6	Bromodomain-containing protein 2 (Fragment) OS=Homo sapiens GN=BRD2 PE=1 SV=1 - [U3KQA6_HUMAN]																															5.01823	100
I3L4V5	Bromodomain-containing protein 7 (Fragment) OS=Homo sapiens GN=BRD7 PE=1 SV=1 - [I3L4V5_HUMAN]	3.0106	0.0137838
Q05C17	BTAF1 protein (Fragment) OS=Homo sapiens GN=BTAF1 PE=2 SV=1 - [Q05C17_HUMAN]											1.71723
Q8N6J1	BTAF1 protein (Fragment) OS=Homo sapiens GN=BTAF1 PE=2 SV=1 - [Q8N6J1_HUMAN]																	3.97526	100											7.71546	100
A0A087WX35	BTB/POZ domain-containing protein KCTD17 OS=Homo sapiens GN=KCTD17 PE=1 SV=1 - [A0A087WX35_HUMAN]							6.57903	0.01													13.1359	28.8768	2.47346	0.01	33.969	0.0746873	10.0489	0.0242456			14.6326	0.01
Q8N5Z5	BTB/POZ domain-containing protein KCTD17 OS=Homo sapiens GN=KCTD17 PE=1 SV=3 - [KCD17_HUMAN]	174.804	0.00950408	19.8774	0.01	95.1154	0.00993605			141.945	1.37361	90.061	0.01	25.4794	0.01	27.3363	0.01	32.7285	0.01	12.961	0.0305571									55.2393	0.01
J3QSC8	BTB/POZ domain-containing protein KCTD2 OS=Homo sapiens GN=KCTD2 PE=1 SV=1 - [J3QSC8_HUMAN]							13.6528	0.01
Q14681	BTB/POZ domain-containing protein KCTD2 OS=Homo sapiens GN=KCTD2 PE=1 SV=3 - [KCTD2_HUMAN]	155.877	0.00950408	45.8885	0.01	106.732	0.00993605			107.783	1.81695	78.4469	0.0286855					32.5556	0.0319705			18.8744	0.150518	9.87896	0.01	50.5113	0.116219	21.4464	0.0204788	38.3136	0.01	24.6807	0.01
Q7Z5Y7	BTB/POZ domain-containing protein KCTD20 OS=Homo sapiens GN=KCTD20 PE=1 SV=1 - [KCD20_HUMAN]																															3.0108	100
Q9NXV2	BTB/POZ domain-containing protein KCTD5 OS=Homo sapiens GN=KCTD5 PE=1 SV=1 - [KCTD5_HUMAN]	210.279	0.0335142	35.1181	0.138576	148.22	0.1035	13.7103	0.01	153.973	1.58374	105.695	0.0513539	62.4984	0.662823	45.7041	0.01	74.3072	0.324063	63.0487	0.01	57.3982	3.26912	48.4219	0.01	92.1898	0.106717	52.521	0.0208239	82.6248	0.0120632	71.1017	0.01
J3QS27	BUB3-interacting and GLEBS motif-containing protein ZNF207 (Fragment) OS=Homo sapiens GN=ZNF207 PE=1 SV=1 - [J3QS27_HUMAN]	5.6669	6.19799
Q8NFG3	BX1 (Fragment) OS=Homo sapiens PE=2 SV=1 - [Q8NFG3_HUMAN]					6.73919	0.257377					3.02648	0.771388	3.30825	2.59704					2.43393	0.01			0	0.01	5.14942	0.374064	3.51005				3.0918
A0JLQ5	BXDC2 protein (Fragment) OS=Homo sapiens GN=BXDC2 PE=2 SV=1 - [A0JLQ5_HUMAN]																					5.53941	0.01
F8WBL2	Bystin OS=Homo sapiens GN=BYSL PE=1 SV=1 - [F8WBL2_HUMAN]	6.5727	0.0669576							9.97062	0.42019	5.21303		3.35715	0													6.97037	1.6289
Q13895	Bystin OS=Homo sapiens GN=BYSL PE=1 SV=3 - [BYST_HUMAN]																									9.49309	0.632521			2.39421	0.169417	11.5259	0.198175
Q14007	C-has/bas p21 protein (Fragment) OS=Homo sapiens PE=4 SV=1 - [Q14007_HUMAN]	5.30729	100	3.0832	100	459.987	100	155.45	100			5.12184	4.99779	451.02	100	429.018	0.01			5.58279	0.295092	354.867	100	496.439	100	94.4028	0.0619175	26.1905	0.361181	412.075	31.6083	508.466	0.0447607
Q96J85	C-Mpl binding protein OS=Homo sapiens GN=LARP4 PE=1 SV=1 - [Q96J85_HUMAN]																													3.45269	0.619028
Q15285	C-ras-Ki-2 activated oncogene (Fragment) OS=Homo sapiens PE=2 SV=1 - [Q15285_HUMAN]	2.78524	0	17.3174		7.63374	0					4.47294						7.52544	0	13.0145		3.79324	0	9.569		3.18941	0	4.00535		10.8751	0	8.89809
A0A024RAP1	C-type lectin domain family 2, member D, isoform CRA_b OS=Homo sapiens GN=CLEC2D PE=4 SV=1 - [A0A024RAP1_HUMAN]																	2.83284	0.0110535
Q6IPC8	C10orf18 protein (Fragment) OS=Homo sapiens GN=C10orf18 PE=2 SV=1 - [Q6IPC8_HUMAN]																					2.16507	0
Q8N6E6	C21orf66 protein OS=Homo sapiens GN=C21orf66 PE=2 SV=1 - [Q8N6E6_HUMAN]	2.6897	1.76582															4.06701	0							3.38121	0			6.78419	0.0307273
Q6U2H4	C4B1 (Fragment) OS=Homo sapiens GN=C4B PE=4 SV=1 - [Q6U2H4_HUMAN]																			3.46211		3.41247	0	2.41918	0.92564	3.66649	0.002
H7C3Z5	CAD protein (Fragment) OS=Homo sapiens GN=CAD PE=1 SV=1 - [H7C3Z5_HUMAN]											1.87691	0.399943
Q9HCU4	Cadherin EGF LAG seven-pass G-type receptor 2 OS=Homo sapiens GN=CELSR2 PE=1 SV=1 - [CELR2_HUMAN]																											4.0946	5.13073
D6RJG0	Cadherin-10 OS=Homo sapiens GN=CDH10 PE=1 SV=1 - [D6RJG0_HUMAN]																											0
H0YLY7	Calcineurin B homologous protein 1 (Fragment) OS=Homo sapiens GN=CHP1 PE=1 SV=1 - [H0YLY7_HUMAN]																															2.97172	1.39579
Q99653	Calcineurin B homologous protein 1 OS=Homo sapiens GN=CHP1 PE=1 SV=3 - [CHP1_HUMAN]	1.85226	100									3.51648	100			2.35317	100	0	0	5.27871	100			1.87489				2.16151		3.03796	0
Q8IWX8	Calcium homeostasis endoplasmic reticulum protein OS=Homo sapiens GN=CHERP PE=1 SV=3 - [CHERP_HUMAN]	23.5276	0.0100565	23.9724	0.01	14.8624	0											0	0	6.20431		12.4353	0.120309			10.3893	0.0626859			2.41224	0.0355835
Q59ET1	Calcium homeostasis endoplasmic reticulum protein variant (Fragment) OS=Homo sapiens PE=2 SV=1 - [Q59ET1_HUMAN]									6.01126	0.013819													0	0.01
P49069	Calcium signal-modulating cyclophilin ligand OS=Homo sapiens GN=CAMLG PE=1 SV=1 - [CAMLG_HUMAN]																					2.86995	100
D6RIW3	Calcium signal-modulating cyclophilin ligand OS=Homo sapiens GN=CAMLG PE=1 SV=1 - [D6RIW3_HUMAN]																			2.54764	100
Q8NE86	Calcium uniporter protein, mitochondrial OS=Homo sapiens GN=MCU PE=1 SV=1 - [MCU_HUMAN]																									12.4195	100	14.3975	100	8.65306	100	10.0245	100
Q8IYU8	Calcium uptake protein 2, mitochondrial OS=Homo sapiens GN=MICU2 PE=1 SV=2 - [MICU2_HUMAN]											2.92207
F8W9J0	Calcium-binding mitochondrial carrier protein Aralar1 OS=Homo sapiens GN=SLC25A12 PE=1 SV=1 - [F8W9J0_HUMAN]													2.15848	100
H0Y8B5	Calcium-dependent secretion activator 2 (Fragment) OS=Homo sapiens GN=CADPS2 PE=1 SV=1 - [H0Y8B5_HUMAN]					2.09091	100
A0A024RBC7	Calcium-transporting ATPase OS=Homo sapiens GN=ATP2B1 PE=3 SV=1 - [A0A024RBC7_HUMAN]											5.51949	100
Q6NVY0	Calcyclin binding protein OS=Homo sapiens GN=CACYBP PE=2 SV=1 - [Q6NVY0_HUMAN]	5.01138	100	27.5249	100
C9JEK3	Caldesmon (Fragment) OS=Homo sapiens GN=CALD1 PE=1 SV=1 - [C9JEK3_HUMAN]	2.85278	0
H0Y7A7	Calmodulin (Fragment) OS=Homo sapiens GN=CALM2 PE=1 SV=1 - [H0Y7A7_HUMAN]	28.0816	3.91815	31.5876	1.7964	20.5266	21.6405	5.81012	1.02915	10.64	46.2976	10.3938	0.422749	3.20629	0	7.25428	0.520242											18.9372	100	37.8071	100	42.5004	100
P27482	Calmodulin-like protein 3 OS=Homo sapiens GN=CALML3 PE=1 SV=2 - [CALL3_HUMAN]					2.24782	0
Q9NZT1	Calmodulin-like protein 5 OS=Homo sapiens GN=CALML5 PE=1 SV=2 - [CALL5_HUMAN]	34.9711	0.00950408			4.16876	0.00993605			2.52653	0.0169281	4.24633		3.43264	0.01	3.38427	100
Q9P1Y5	Calmodulin-regulated spectrin-associated protein 3 OS=Homo sapiens GN=CAMSAP3 PE=1 SV=2 - [CAMP3_HUMAN]	30.9739	0.00950408	59.1752	0.01	31.9264	0.00993605	4.46901	0.01	51.5026	0.830178	21.99	0.01	15.0991	0.0293986	2.76032		49.9668	0.0189711	25.0554	0.01	23.4518	0.402427	4.15783	0.01	45.1013	0.0588091	25.0306	0.0238219	15.0315	0.01
D6RAQ8	Calnexin (Fragment) OS=Homo sapiens GN=CANX PE=1 SV=1 - [D6RAQ8_HUMAN]											1.77646	100
D6RAU8	Calnexin (Fragment) OS=Homo sapiens GN=CANX PE=1 SV=1 - [D6RAU8_HUMAN]																							2.72026	0.984963
D6RHJ3	Calnexin (Fragment) OS=Homo sapiens GN=CANX PE=1 SV=7 - [D6RHJ3_HUMAN]	2.38907	1.73192
Q16094	Calnexin (Fragment) OS=Homo sapiens PE=2 SV=1 - [Q16094_HUMAN]					1.91528	0
P27824	Calnexin OS=Homo sapiens GN=CANX PE=1 SV=2 - [CALX_HUMAN]																			0
Q96L46	Calpain small subunit 2 OS=Homo sapiens GN=CAPNS2 PE=2 SV=2 - [CPNS2_HUMAN]																											2.10637
Q15417	Calponin-3 OS=Homo sapiens GN=CNN3 PE=1 SV=1 - [CNN3_HUMAN]	21.6872	29.2819	16.8707	31.977	2.96919	2.48962
P17612	cAMP-dependent protein kinase catalytic subunit alpha OS=Homo sapiens GN=PRKACA PE=1 SV=2 - [KAPCA_HUMAN]																											7.53364	100
P22612	cAMP-dependent protein kinase catalytic subunit gamma OS=Homo sapiens GN=PRKACG PE=1 SV=3 - [KAPCG_HUMAN]			2.32387
K7EM13	cAMP-dependent protein kinase type I-alpha regulatory subunit (Fragment) OS=Homo sapiens GN=PRKAR1A PE=1 SV=1 - [K7EM13_HUMAN]	11.6428	0.245392			2.14299	0
K7EPB2	cAMP-dependent protein kinase type I-alpha regulatory subunit (Fragment) OS=Homo sapiens GN=PRKAR1A PE=1 SV=1 - [K7EPB2_HUMAN]			6.82066	0.01							8.64927	0.01							14.0047	0.0121572			5.67393	0.01							15.9759	0.01
K7EPR5	cAMP-dependent protein kinase type I-alpha regulatory subunit (Fragment) OS=Homo sapiens GN=PRKAR1A PE=1 SV=7 - [K7EPR5_HUMAN]													5.38097	0.01	2.65286	0.01
P10644	cAMP-dependent protein kinase type I-alpha regulatory subunit OS=Homo sapiens GN=PRKAR1A PE=1 SV=1 - [KAP0_HUMAN]									24.9116	1.12747							13.3758	0.323975			14.6846	10.377			25.9237	1.0088	23.1028	0.0913686	21.2737	0.121649
C9J830	cAMP-dependent protein kinase type II-alpha regulatory subunit (Fragment) OS=Homo sapiens GN=PRKAR2A PE=1 SV=1 - [C9J830_HUMAN]	2.83124	0
H7C1L0	cAMP-dependent protein kinase type II-alpha regulatory subunit (Fragment) OS=Homo sapiens GN=PRKAR2A PE=1 SV=1 - [H7C1L0_HUMAN]									1.90397	0.0196893
Q9BSD7	Cancer-related nucleoside-triphosphatase OS=Homo sapiens GN=NTPCR PE=1 SV=1 - [NTPCR_HUMAN]					4.90605	39.8235					1.80161				2.04618	100
E9PLA9	Caprin-1 (Fragment) OS=Homo sapiens GN=CAPRIN1 PE=1 SV=1 - [E9PLA9_HUMAN]									2.71571	0																	4.10351	100
Q7L4N0	CAPZB protein (Fragment) OS=Homo sapiens GN=CAPZB PE=2 SV=1 - [Q7L4N0_HUMAN]			2.71819	2.4919					4.73301	0.956498
H0YN65	Carbohydrate sulfotransferase 14 OS=Homo sapiens GN=CHST14 PE=1 SV=1 - [H0YN65_HUMAN]											2.32606
K7ENM3	Carbohydrate sulfotransferase 8 (Fragment) OS=Homo sapiens GN=CHST8 PE=1 SV=1 - [K7ENM3_HUMAN]	0	0
P16152	Carbonyl reductase [NADPH] 1 OS=Homo sapiens GN=CBR1 PE=1 SV=3 - [CBR1_HUMAN]			5.63154	1.29659
C9J6L4	Carboxypeptidase (Fragment) OS=Homo sapiens GN=CPVL PE=1 SV=1 - [C9J6L4_HUMAN]									2.52749	0
A3EY21	Cardiac sodium channel alpha subunit (Fragment) OS=Homo sapiens GN=SCN5A PE=2 SV=1 - [A3EY21_HUMAN]					1.95939	0					2.3772
H0Y6C6	Cartilage acidic protein 1 (Fragment) OS=Homo sapiens GN=CRTAC1 PE=4 SV=1 - [H0Y6C6_HUMAN]																			1.98191	100
H0Y5S9	Casein kinase I isoform epsilon (Fragment) OS=Homo sapiens GN=CSNK1E PE=1 SV=1 - [H0Y5S9_HUMAN]																									1.92743	0			2.72624	1.12744
H0Y645	Casein kinase I isoform epsilon (Fragment) OS=Homo sapiens GN=CSNK1E PE=1 SV=1 - [H0Y645_HUMAN]																															3.23511	0.01
V9GYA2	Casein kinase II subunit alpha (Fragment) OS=Homo sapiens GN=CSNK2A1 PE=4 SV=1 - [V9GYA2_HUMAN]			2.59631
H3BV19	Casein kinase II subunit alpha' (Fragment) OS=Homo sapiens GN=CSNK2A2 PE=1 SV=1 - [H3BV19_HUMAN]	3.0765	0	3.27067	0.01	2.27786	0			2.89934	0.0100259			2.06155	0.022014
P67870	Casein kinase II subunit beta OS=Homo sapiens GN=CSNK2B PE=1 SV=1 - [CSK2B_HUMAN]					4.46589	0.00993605																							8.6491	7.54488	13.3387	1.26121
N0E466	Casein kinase II subunit beta OS=Homo sapiens GN=CSNK2B PE=2 SV=1 - [N0E466_HUMAN]	2.18813	0.890744							2.77435	0															2.33309	0.96899	2.84707
F5H392	Caseinolytic peptidase B protein homolog (Fragment) OS=Homo sapiens GN=CLPB PE=1 SV=1 - [F5H392_HUMAN]	2.51686	0
A9UFC0	Caspase 14 OS=Homo sapiens GN=CASP14 PE=2 SV=1 - [A9UFC0_HUMAN]			2.7817	100									10.3989	0.01
R4GNF4	Catechol O-methyltransferase domain-containing protein 1 (Fragment) OS=Homo sapiens GN=COMTD1 PE=1 SV=1 - [R4GNF4_HUMAN]																							2.30411	0.226755
F2WW53	Catechol-O-methyltransferase (Fragment) OS=Homo sapiens GN=COMT PE=4 SV=1 - [F2WW53_HUMAN]											2.11544	100
H0YC95	Catenin delta-1 (Fragment) OS=Homo sapiens GN=CTNND1 PE=1 SV=1 - [H0YC95_HUMAN]	2.50673	0
F8W787	Cathepsin D (Fragment) OS=Homo sapiens GN=CTSD PE=1 SV=1 - [F8W787_HUMAN]			3.25798
A0A087X1N2	CCAAT/enhancer-binding protein zeta OS=Homo sapiens GN=CEBPZ PE=1 SV=1 - [A0A087X1N2_HUMAN]																					2.86661	0
H3BMZ2	CCR4-NOT transcription complex subunit 1 (Fragment) OS=Homo sapiens GN=CNOT1 PE=1 SV=1 - [H3BMZ2_HUMAN]					3.3062	0			0	0													2.3003
A5YKK6	CCR4-NOT transcription complex subunit 1 OS=Homo sapiens GN=CNOT1 PE=1 SV=2 - [CNOT1_HUMAN]	7.79913	0.00950408	9.02042	0.0843685
Q7Z759	CCT8 protein OS=Homo sapiens GN=CCT8 PE=2 SV=1 - [Q7Z759_HUMAN]					34.7369	8.05917			10.8595	0.922207	17.5219	0.534286					9.11112	2.33046	12.8875	0.0228766	2.19157	57.9868	2.11246
A0A0S2Z5J7	CD2 binding protein 2 isoform 2 (Fragment) OS=Homo sapiens GN=CD2BP2 PE=2 SV=1 - [A0A0S2Z5J7_HUMAN]	2.7656	0.00950408	2.17691	0.01					2.79065	0	3.08405	0.291333															2.05722	0.0351994
H0YD13	CD44 antigen OS=Homo sapiens GN=CD44 PE=1 SV=2 - [H0YD13_HUMAN]									2.07206	0
H0YET2	CD59 glycoprotein (Fragment) OS=Homo sapiens GN=CD59 PE=1 SV=1 - [H0YET2_HUMAN]																									2.77909	0
E9PNW4	CD59 glycoprotein OS=Homo sapiens GN=CD59 PE=1 SV=1 - [E9PNW4_HUMAN]																					2.43702	17.1264					2.19976	100			4.6467	1.11617
F8VNT9	CD63 antigen (Fragment) OS=Homo sapiens GN=CD63 PE=1 SV=1 - [F8VNT9_HUMAN]											2.17581	100
E9PM31	CD81 antigen (Fragment) OS=Homo sapiens GN=CD81 PE=1 SV=7 - [E9PM31_HUMAN]											2.86203	5.35046	2.85434	100
Q59EY4	CDC10 protein variant (Fragment) OS=Homo sapiens PE=2 SV=1 - [Q59EY4_HUMAN]																															5.24687	0.62162
A1L0W4	CDC37 protein (Fragment) OS=Homo sapiens GN=MBD5 PE=2 SV=1 - [A1L0W4_HUMAN]	17.3553	0.0629477	5.48889	1.45781	6.15017	1.69521					2.35199
A0A024R1J3	CDC42 effector protein (Rho GTPase binding) 1, isoform CRA_a OS=Homo sapiens GN=CDC42EP1 PE=4 SV=1 - [A0A024R1J3_HUMAN]																			2.66637	5.80331
Q8N5K1	CDGSH iron-sulfur domain-containing protein 2 OS=Homo sapiens GN=CISD2 PE=1 SV=1 - [CISD2_HUMAN]																							2.50729	1.0889
Q9NXV6	CDKN2A-interacting protein OS=Homo sapiens GN=CDKN2AIP PE=1 SV=3 - [CARF_HUMAN]	6.48579	5.68029			2.46287	100			2.07437	1.04643											1.70294	0			2.0344	8.74363
Q96HQ2	CDKN2AIP N-terminal-like protein OS=Homo sapiens GN=CDKN2AIPNL PE=1 SV=1 - [C2AIL_HUMAN]	2.43048	3.14699
Q9NWE9	cDNA FLJ10074 fis, clone HEMBA1001744, weakly similar to SCY1 PROTEIN OS=Homo sapiens PE=2 SV=1 - [Q9NWE9_HUMAN]	3.05043	0.00950408													2.55242
B3KM27	cDNA FLJ10093 fis, clone HEMBA1002363, highly similar to Structural maintenance of chromosome 2-like 1 protein (Fragment) OS=Homo sapiens PE=2 SV=1 - [B3KM27_HUMAN]									2.38544	0
B3KM36	cDNA FLJ10153 fis, clone HEMBA1003417, highly similar to BAG family molecular chaperone regulator 2 OS=Homo sapiens PE=2 SV=1 - [B3KM36_HUMAN]											2.48503
B3KM42	cDNA FLJ10219 fis, clone HEMBA1007018, highly similar to Cytoplasmic dynein 1 light intermediate chain 1 OS=Homo sapiens PE=2 SV=1 - [B3KM42_HUMAN]	11.3033	1.71402							2.58423	0																	1.80802
B3KM49	cDNA FLJ10296 fis, clone NT2RM1001044, highly similar to Homo sapiens HSPC031 mRNA OS=Homo sapiens PE=2 SV=1 - [B3KM49_HUMAN]																													3.0228	0.538626
B3KM77	cDNA FLJ10435 fis, clone NT2RP1000493, highly similar to Splicing factor 3B subunit 3 OS=Homo sapiens PE=2 SV=1 - [B3KM77_HUMAN]							1.90895	0.210636																					20.1997	0.0275325
B3KM81	cDNA FLJ10471 fis, clone NT2RP2000045, highly similar to DnaJ homolog subfamily A member 3, mitochondrial OS=Homo sapiens PE=2 SV=1 - [B3KM81_HUMAN]			3.63921
B3KM86	cDNA FLJ10524 fis, clone NT2RP2000880, highly similar to Eukaryotic translation initiation factor 5B OS=Homo sapiens PE=2 SV=1 - [B3KM86_HUMAN]																															2.79247	1.06725
B3KM97	cDNA FLJ10554 fis, clone NT2RP2002385, highly similar to Synaptic glycoprotein SC2 OS=Homo sapiens PE=2 SV=1 - [B3KM97_HUMAN]											8.29102	100					7.99133	100	16.6382	2.04568	8.20935	100	17.5588	100	18.8228	100	22.9679	100	30.3966	100	30.6065	100
Q9NVP8	cDNA FLJ10595 fis, clone NT2RP2004791, moderately similar to PUTATIVE LEUCYL-TRNA SYNTHETASE, CYTOPLASMIC (EC 6.1.1.4) OS=Homo sapiens PE=2 SV=1 - [Q9NVP8_HUMAN]																					4.6385	100
B3KMB8	cDNA FLJ10654 fis, clone NT2RP2005901, highly similar to FAST kinase domains-containing protein 2 OS=Homo sapiens PE=2 SV=1 - [B3KMB8_HUMAN]											6.81365	100			1.90025
B3KMG1	cDNA FLJ10910 fis, clone OVARC1000139, highly similar to U4/U6.U5 tri-snRNP-associated protein 2 OS=Homo sapiens PE=2 SV=1 - [B3KMG1_HUMAN]			2.73946	0.01																							2.60682	0.0881642
B3KMG3	cDNA FLJ10929 fis, clone OVARC1000479, highly similar to Cullin-associated NEDD8-dissociated protein 1 OS=Homo sapiens PE=2 SV=1 - [B3KMG3_HUMAN]	4.14413	0			3.7549	100
B3KMI0	cDNA FLJ11050 fis, clone PLACE1004564, highly similar to Cleavage and polyadenylation specificity factor 100 kDa subunit OS=Homo sapiens PE=2 SV=1 - [B3KMI0_HUMAN]									2.81995	0.0100259											3.4091	0
Q9NUX9	cDNA FLJ11064 fis, clone PLACE1004824 OS=Homo sapiens PE=2 SV=1 - [Q9NUX9_HUMAN]									2.36771	0
Q9NUP3	cDNA FLJ11224 fis, clone PLACE1008273, moderately similar to COATOMER GAMMA SUBUNIT OS=Homo sapiens PE=2 SV=1 - [Q9NUP3_HUMAN]			3.10247	100							6.02293	1.11064											4.97938	0.680418					6.18023	50.3014	7.90372	0.655363
B3KML1	cDNA FLJ11308 fis, clone PLACE1010074, highly similar to Sorting nexin-2 OS=Homo sapiens PE=2 SV=1 - [B3KML1_HUMAN]	3.17594	68.5849			10.2472	100					3.01534		2.62977	0
B3KML9	cDNA FLJ11352 fis, clone HEMBA1000020, highly similar to Tubulin beta-2C chain OS=Homo sapiens PE=2 SV=1 - [B3KML9_HUMAN]							24.0009				184.451	4.34993																	142.919	19.971
B3KMN2	cDNA FLJ11695 fis, clone HEMBA1005019, highly similar to Homo sapiens SCC-112 protein (SCC-112), mRNA OS=Homo sapiens PE=2 SV=1 - [B3KMN2_HUMAN]																											4.68279	2.91435
B3KMP2	cDNA FLJ11747 fis, clone HEMBA1005530, highly similar to Anaphase-promoting complex subunit 7 OS=Homo sapiens PE=2 SV=1 - [B3KMP2_HUMAN]					3.62722	0					6.59172				2.89492										5.44848	100	10.6642	12.3249	14.0056	100	9.16443	0.608927
B3KMT5	cDNA FLJ12554 fis, clone NT2RM4000741, highly similar to SGT1 protein OS=Homo sapiens PE=2 SV=1 - [B3KMT5_HUMAN]																									7.66788	100	10.4829	100			29.6527	100
E2PSM9	cDNA FLJ12599 fis, clone NT2RM4001410 OS=Homo sapiens PE=1 SV=1 - [E2PSM9_HUMAN]																									2.10066	0
Q9H9K4	cDNA FLJ12685 fis, clone NT2RM4002493 OS=Homo sapiens PE=2 SV=1 - [Q9H9K4_HUMAN]					2.51619	0
Q9H9J5	cDNA FLJ12694 fis, clone NT2RP1000358, highly similar to Homo sapiens mRNA; cDNA DKFZp564C186 (from clone DKFZp564C186) OS=Homo sapiens PE=2 SV=1 - [Q9H9J5_HUMAN]																					2.79302	0.01					5.52668	4.1555			7.61839	100
B3KMV8	cDNA FLJ12766 fis, clone NT2RP2001520, highly similar to Calcium-binding mitochondrial carrier protein Aralar1 OS=Homo sapiens PE=2 SV=1 - [B3KMV8_HUMAN]											6.12537				8.44528
B3KMW0	cDNA FLJ12773 fis, clone NT2RP2001660, highly similar to Conserved oligomeric Golgi complex component 5 OS=Homo sapiens PE=2 SV=1 - [B3KMW0_HUMAN]											3.89191	65.4795
B3KMX1	cDNA FLJ12848 fis, clone NT2RP2003391, highly similar to Transportin-3 OS=Homo sapiens PE=2 SV=1 - [B3KMX1_HUMAN]	3.30541	100									2.41162	67.7104
B3KMY8	cDNA FLJ12958 fis, clone NT2RP2005539, highly similar to Homo sapiens influenza virus NS1A binding protein (IVNS1ABP), transcript variant 1, mRNA OS=Homo sapiens PE=2 SV=1 - [B3KMY8_HUMAN]	20.2157	0.0637859					3.14439								6.2498	0.01
B3KN02	cDNA FLJ13106 fis, clone NT2RP3002455, highly similar to DnaJ homolog subfamily C member 13 OS=Homo sapiens PE=2 SV=1 - [B3KN02_HUMAN]											14.3704	0.158443	5.85318	0.155968	2.0785	0.251495									3.01446	0.00303963
B3KN09	cDNA FLJ13173 fis, clone NT2RP3003831, highly similar to Endonuclease G-like 1 (EC 3.1.30.-) OS=Homo sapiens PE=2 SV=1 - [B3KN09_HUMAN]																									4.58119	100	10.3867	7.73046	23.1406	100	12.0026	100
B3KN15	cDNA FLJ13198 fis, clone NT2RP3004454, highly similar to Heparan sulfate 2-O-sulfotransferase 1 (EC 2.8.2.-) OS=Homo sapiens PE=2 SV=1 - [B3KN15_HUMAN]																			2.45121				2.54833	1.40593			3.81767				3.60121	100
Q9H8N6	cDNA FLJ13369 fis, clone PLACE1000610, weakly similar to MSN5 PROTEIN OS=Homo sapiens PE=2 SV=1 - [Q9H8N6_HUMAN]	1.85213	100
B3KN29	cDNA FLJ13371 fis, clone PLACE1000656, highly similar to PRA1 family protein 2 OS=Homo sapiens PE=2 SV=1 - [B3KN29_HUMAN]			3.21294												12.836	100
B3KN45	cDNA FLJ13521 fis, clone PLACE1005876, highly similar to Cleavage and polyadenylation specificity factor 100 kDa subunit OS=Homo sapiens PE=2 SV=1 - [B3KN45_HUMAN]	3.03187	0.00950408
B3KN49	cDNA FLJ13562 fis, clone PLACE1008080, highly similar to Homo sapiens hexamethylene bis-acetamide inducible 1 (HEXIM1), mRNA OS=Homo sapiens PE=2 SV=1 - [B3KN49_HUMAN]	3.5822	0.824992	3.55315	0.506965							2.69145	0.01			0				2.16656	0.01							6.72278	1	2.96502	0.131427
B3KN59	cDNA FLJ13673 fis, clone PLACE1011858, highly similar to BAG family molecular chaperone regulator 2 OS=Homo sapiens PE=2 SV=1 - [B3KN59_HUMAN]																	3.568	0											2.75442	0
Q9H8E3	cDNA FLJ13715 fis, clone PLACE2000404, moderately similar to PROBABLE LEUCYL-TRNA SYNTHETASE (EC 6.1.1.4) OS=Homo sapiens PE=2 SV=1 - [Q9H8E3_HUMAN]			8.30497	2.34469									2.56617	8.7512					9.40741	0.0270544							10.5243	0.224455			1.95076	0.0258116
Q9H8B9	cDNA FLJ13778 fis, clone PLACE4000431, highly similar to H.sapiens U5 snRNP-specific 200kD protein OS=Homo sapiens PE=2 SV=1 - [Q9H8B9_HUMAN]																			0
Q9H880	cDNA FLJ13888 fis, clone THYRO1001584 OS=Homo sapiens PE=2 SV=1 - [Q9H880_HUMAN]					7.06665	0.839468			9.96465	1.59713
B3KN82	cDNA FLJ13913 fis, clone Y79AA1000231, highly similar to Nucleolar protein NOP5 OS=Homo sapiens PE=2 SV=1 - [B3KN82_HUMAN]	3.75991	0							4.70486	0															5.65676	100	11.2464	7.39062	15.3128	100
B3KNA1	cDNA FLJ14021 fis, clone HEMBA1002513, highly similar to Histone deacetylase 6 (Fragment) OS=Homo sapiens PE=2 SV=1 - [B3KNA1_HUMAN]			5.91906	100																	9.49305	64.1723
B3KNC3	cDNA FLJ14222 fis, clone NT2RP3003992, highly similar to Nucleolar complex protein 2 homolog OS=Homo sapiens PE=2 SV=1 - [B3KNC3_HUMAN]																													8.14671	100
B3KNC6	cDNA FLJ14239 fis, clone NT2RP5003512, highly similar to Exportin-5 OS=Homo sapiens PE=2 SV=1 - [B3KNC6_HUMAN]																													13.3816	100
Q96KB7	cDNA FLJ14381 fis, clone HEMBA1001824, highly similar to Homo sapiens nuclear protein NP94 mRNA OS=Homo sapiens PE=2 SV=1 - [Q96KB7_HUMAN]																					0	0.143771
Q96K98	cDNA FLJ14414 fis, clone HEMBA1004847, highly similar to SIGNAL RECOGNITION PARTICLE 68 KD PROTEIN OS=Homo sapiens PE=2 SV=1 - [Q96K98_HUMAN]																									5.63105	67.2852	2.54686		19.182	100
B3KNG2	cDNA FLJ14548 fis, clone NT2RM2001648, highly similar to Protein transport protein Sec61 subunit alpha isoform 1 OS=Homo sapiens PE=2 SV=1 - [B3KNG2_HUMAN]													2.13444	0
B3KNH6	cDNA FLJ14631 fis, clone NT2RP2000660, highly similar to Homo sapiens fidgetin-like 1 (FIGNL1), mRNA OS=Homo sapiens PE=2 SV=1 - [B3KNH6_HUMAN]																							0	1.40812
B3KV04	cDNA FLJ16003 fis, clone HLUNG2000014, highly similar to C-type lectin domain family 4 member C OS=Homo sapiens PE=2 SV=1 - [B3KV04_HUMAN]															0	100
B3KY97	cDNA FLJ16235 fis, clone FEBRA2028516 OS=Homo sapiens PE=2 SV=1 - [B3KY97_HUMAN]	10.9335	0.00950408	4.30976	1.10713	2.93603	0			5.75679	1.88599	5.28667										6.64835	9.93647			7.65563	100	10.1025	100	9.38243	0.665423	11.3453	0.925607
Q6ZNB2	cDNA FLJ16250 fis, clone HLUNG2013350, moderately similar to Mus musculus synaptotagmin VIII OS=Homo sapiens PE=2 SV=1 - [Q6ZNB2_HUMAN]											2.35108
Q6ZMY0	cDNA FLJ16598 fis, clone TESTI4006473, weakly similar to ATP-dependent RNA helicase A OS=Homo sapiens PE=2 SV=1 - [Q6ZMY0_HUMAN]	3.13838	0							2.01989	0																	2.68993
B3KVJ5	cDNA FLJ16648 fis, clone TESTI4035508, highly similar to Structural maintenance of chromosomes 4-like 1 protein OS=Homo sapiens PE=2 SV=1 - [B3KVJ5_HUMAN]	13.5849	100	3.17412	1.62116	3.81133	100			5.21075	7.60057
B3KVK5	cDNA FLJ16672 fis, clone THYMU3001883, highly similar to Histone deacetylase 6 OS=Homo sapiens PE=2 SV=1 - [B3KVK5_HUMAN]																													5.37082	0
B3KY63	cDNA FLJ16830 fis, clone UTERU3022536, highly similar to Chromodomain helicase-DNA-binding protein 4 (EC 3.6.1.-) OS=Homo sapiens PE=2 SV=1 - [B3KY63_HUMAN]	6.31531	33.0025																			12.6848	0.01
Q9NXS9	CDNA FLJ20071 fis, clone COL01887 OS=Homo sapiens GN=DYM PE=2 SV=1 - [Q9NXS9_HUMAN]																							2.73344
Q9NXR9	cDNA FLJ20087 fis, clone COL03793 OS=Homo sapiens PE=2 SV=1 - [Q9NXR9_HUMAN]																															2.64403
Q9NXD3	cDNA FLJ20311 fis, clone HEP07319 OS=Homo sapiens PE=2 SV=1 - [Q9NXD3_HUMAN]											4.61244						10.5411	4.25924	15.1414	100			19.1604	100							5.00803	0.0201026
Q9NX34	cDNA FLJ20465 fis, clone KAT06236 OS=Homo sapiens PE=2 SV=1 - [Q9NX34_HUMAN]													8.11174	0.01
Q9NWP3	cDNA FLJ20705 fis, clone KAIA1571 OS=Homo sapiens PE=2 SV=1 - [Q9NWP3_HUMAN]																					2.91008	0.01
Q8TEA6	CDNA FLJ23731 fis, clone HEP14545 OS=Homo sapiens PE=2 SV=1 - [Q8TEA6_HUMAN]																					0	0
Q6ZMF6	cDNA FLJ23960 fis, clone HEP14724, highly similar to Glycerol-3-phosphate acyltransferase, mitochondrial (EC 2.3.1.15) OS=Homo sapiens PE=2 SV=1 - [Q6ZMF6_HUMAN]																															8.01663	100
Q6ZMD1	cDNA FLJ23994 fis, clone HRC11286 OS=Homo sapiens PE=2 SV=1 - [Q6ZMD1_HUMAN]	4.0644	0.00950408	2.36828		7.49931	0			6.0937	0.0100259	6.9719				6.91361	100	2.60699	0.01			6.46521	0.01	3.45588	100	2.74106	0	2.65932		7.21665	0.01	7.07277	100
Q6ZNW0	cDNA FLJ27036 fis, clone SLV08019, highly similar to Homo sapiens stomatin (EPB72)-like 2 (STOML2) OS=Homo sapiens PE=2 SV=1 - [Q6ZNW0_HUMAN]					7.15621	0.467225
B3KNN3	cDNA FLJ30033 fis, clone 3NB692001433, highly similar to HEAT repeat-containing protein 2 OS=Homo sapiens PE=2 SV=1 - [B3KNN3_HUMAN]			2.38052	100	3.39591	100							3.13879	100	6.62717	100							20.2157	0.347242					2.46241	43.4085
B3KNN7	cDNA FLJ30049 fis, clone ADRGL1000033, highly similar to 26S proteasome non-ATPase regulatory subunit 3 OS=Homo sapiens PE=2 SV=1 - [B3KNN7_HUMAN]	18.442	0.00950408	11.1611	0.0350324	5.51669	1.42183			5.25766	1.27479							3.06436	100	9.66585	0.0443918	0	0			5.50281	1.16543			2.28343	100
B3KNQ2	cDNA FLJ30150 fis, clone BRACE2000300, highly similar to Transmembrane protein TPARL OS=Homo sapiens PE=2 SV=1 - [B3KNQ2_HUMAN]											4.60229		1.77032	100									0	100
B3KNR6	cDNA FLJ30255 fis, clone BRACE2002444, highly similar to LAS1-like protein OS=Homo sapiens PE=2 SV=1 - [B3KNR6_HUMAN]	3.31217	0
B3KNS8	cDNA FLJ30322 fis, clone BRACE2006703, highly similar to Surfeit locus protein 6 OS=Homo sapiens PE=2 SV=1 - [B3KNS8_HUMAN]																					3.33889	0.0852537									3.25054	0.885605
B3KNU0	cDNA FLJ30470 fis, clone BRAWH1000040, highly similar to Rap1 GTPase-GDP dissociation stimulator 1 OS=Homo sapiens PE=2 SV=1 - [B3KNU0_HUMAN]											11.5658	100
B3KP18	cDNA FLJ30946 fis, clone FEBRA2007622, highly similar to RAD50-interacting protein 1 OS=Homo sapiens PE=2 SV=1 - [B3KP18_HUMAN]											2.08763	67.975					4.72884	0	5.1632	100	2.1748	100	8.12514	0.769574							1.90237	100
B3KP24	cDNA FLJ31012 fis, clone HLUNG2000217, highly similar to Guanine nucleotide-binding protein G(i), alpha-2 subunit OS=Homo sapiens PE=2 SV=1 - [B3KP24_HUMAN]																									2.75845	100
B3KP47	cDNA FLJ31151 fis, clone IMR322001541, highly similar to Probable ribosome biogenesis protein RLP24 OS=Homo sapiens PE=2 SV=1 - [B3KP47_HUMAN]																					0	0
B3KPN7	cDNA FLJ32002 fis, clone NT2RP7009394, highly similar to Exocyst complex component 2 OS=Homo sapiens PE=2 SV=1 - [B3KPN7_HUMAN]											2.55503	33.9884									2.68025	0	2.65958
B3KPS3	cDNA FLJ32131 fis, clone PEBLM2000267, highly similar to Tubulin alpha-ubiquitous chain OS=Homo sapiens PE=2 SV=1 - [B3KPS3_HUMAN]																					255.484	100			153.103	61.3395	166.873	8.97227	201.627	100	162.819	100
B3KPV5	cDNA FLJ32300 fis, clone PROST2002227, highly similar to U3 small nucleolar ribonucleoprotein protein MPP10 (Fragment) OS=Homo sapiens PE=2 SV=1 - [B3KPV5_HUMAN]																					5.38918	0.01
Q96ME4	cDNA FLJ32471 fis, clone SKNMC2000322, highly similar to Peptidyl-tRNA hydrolase 2, mitochondrial (EC 3.1.1.29) OS=Homo sapiens PE=2 SV=2 - [Q96ME4_HUMAN]											12.1696	100
B3KPZ8	cDNA FLJ32530 fis, clone SMINT2000185, highly similar to TRANSKETOLASE (EC 2.2.1.1) OS=Homo sapiens PE=2 SV=1 - [B3KPZ8_HUMAN]					3.42263	81.1201
B3KQ33	cDNA FLJ32715 fis, clone TESTI2000784, highly similar to Importin-4 OS=Homo sapiens PE=2 SV=1 - [B3KQ33_HUMAN]	7.0148	100									14.6167	100					37.122	100			54.9034	100
B3KQ43	cDNA FLJ32791 fis, clone TESTI2002365, highly similar to helicase MOV-10 (EC 3.6.1.-) OS=Homo sapiens PE=2 SV=1 - [B3KQ43_HUMAN]					2.48718	0.00993605					3.41487	0.01
B3KQW2	cDNA FLJ33193 fis, clone ADRGL2005838, highly similar to Exosome complex exonuclease RRP4 (EC 3.1.13.-) OS=Homo sapiens PE=2 SV=1 - [B3KQW2_HUMAN]	6.97341	0			4.28623	0			4.00934	0															2.35141	88.8189			3.3205	0.557605
B3KR89	cDNA FLJ33864 fis, clone CTONG2006412, highly similar to Mus musculus widely-interspaced zinc finger motifs (Wiz), transcript variant 1, mRNA OS=Homo sapiens PE=2 SV=1 - [B3KR89_HUMAN]																	4.71423	0.01			5.62143	0.0657732
B3KRC6	cDNA FLJ34004 fis, clone FCBBF1000232, highly similar to Cytochrome P450 51A1 (EC 1.14.13.70) OS=Homo sapiens PE=2 SV=1 - [B3KRC6_HUMAN]											1.87298	100
B3KRD0	cDNA FLJ34045 fis, clone FCBBF2007095, highly similar to AT-hook-containing transcription factor 1 (Fragment) OS=Homo sapiens PE=2 SV=1 - [B3KRD0_HUMAN]																					2.11639	0.01
B3KRE0	cDNA FLJ34086 fis, clone FCBBF3005320, highly similar to Double-stranded RNA-binding protein Staufen homolog 1 OS=Homo sapiens PE=2 SV=1 - [B3KRE0_HUMAN]			6.28372	0.402054																	2.534	0.01			4.96886	0.491498	6.26224	0.356494			10.317	0.385135
Q8NB74	cDNA FLJ34132 fis, clone FCBBF3010586, weakly similar to Microtubule associated-protein orbit (Fragment) OS=Homo sapiens PE=2 SV=1 - [Q8NB74_HUMAN]									3.21933	0					2.082	0.924655
B3KRI9	cDNA FLJ34383 fis, clone HCHON1000015, highly similar to Four and a half LIM domains protein 1 OS=Homo sapiens PE=2 SV=1 - [B3KRI9_HUMAN]																			0	0.574587
B3KRK4	cDNA FLJ34459 fis, clone HLUNG2002916, highly similar to SRC SUBSTRATE CORTACTIN OS=Homo sapiens PE=2 SV=1 - [B3KRK4_HUMAN]									2.76154	1.74132
B3KRK8	cDNA FLJ34494 fis, clone HLUNG2005030, highly similar to VIMENTIN OS=Homo sapiens PE=2 SV=1 - [B3KRK8_HUMAN]			2.39985	1.78319							13.5901	71.0866	5.35293	100					7.9349	0.354871									2.9158	0
B3KRQ2	cDNA FLJ34689 fis, clone MESAN2000815, highly similar to Homo sapiens leucine zipper protein 5 (LUZP5), mRNA OS=Homo sapiens PE=2 SV=1 - [B3KRQ2_HUMAN]																											2.16843
B3KRR1	cDNA FLJ34725 fis, clone MESAN2005958, highly similar to RNA-binding protein Luc7-like 2 OS=Homo sapiens PE=2 SV=1 - [B3KRR1_HUMAN]	6.9989	1.91443			2.10243	0.88676	2.78544	0.738971	2.3944	0.0100259			3.08355	2.30758	2.56726	0.456422									3.60865	0
B3KRR4	cDNA FLJ34750 fis, clone MESAN2009580, highly similar to Peptidyl-prolyl cis-trans isomerase-like 4 (EC 5.2.1.8) OS=Homo sapiens PE=2 SV=1 - [B3KRR4_HUMAN]					3.22205	0
B3KRS1	cDNA FLJ34794 fis, clone NT2NE2005676, highly similar to Gamma-tubulin complex component 2 OS=Homo sapiens PE=2 SV=1 - [B3KRS1_HUMAN]											2.06269						9.7973	100					3.68216	100
B3KRS8	cDNA FLJ34845 fis, clone NT2NE2011221, highly similar to Homo sapiens cell division cycle associated 2 (CDCA2), mRNA OS=Homo sapiens PE=2 SV=1 - [B3KRS8_HUMAN]																					1.82203	0
Q8NAK7	cDNA FLJ35172 fis, clone PLACE6013232 OS=Homo sapiens PE=2 SV=1 - [Q8NAK7_HUMAN]																									2.37532	0
B3KS36	cDNA FLJ35376 fis, clone SKMUS2004044, highly similar to Homo sapiens ribosomal protein L3 (RPL3), transcript variant 2, mRNA OS=Homo sapiens PE=2 SV=1 - [B3KS36_HUMAN]																							10.587	0.01
Q8NAG3	cDNA FLJ35393 fis, clone SKNSH2000971, highly similar to TROPOMYOSIN, CYTOSKELETAL TYPE OS=Homo sapiens PE=2 SV=1 - [Q8NAG3_HUMAN]											5.0516	0.252505
B3KS49	cDNA FLJ35478 fis, clone SMINT2007796, highly similar to Gelsolin OS=Homo sapiens PE=2 SV=1 - [B3KS49_HUMAN]	7.03176	0.00950408									3.11167
B3KSC3	cDNA FLJ35987 fis, clone TESTI2014269, highly similar to D-3-phosphoglycerate dehydrogenase (EC 1.1.1.95) OS=Homo sapiens PE=2 SV=1 - [B3KSC3_HUMAN]	40.5397	100																			20.6972	100
B3KSG9	cDNA FLJ36188 fis, clone TESTI2027179, highly similar to Transmembrane 9 superfamily protein member 2 OS=Homo sapiens PE=2 SV=1 - [B3KSG9_HUMAN]									0	0									2.0142
B3KSL5	cDNA FLJ36545 fis, clone TRACH2006670, highly similar to RNA-binding protein Luc7-like 2 OS=Homo sapiens PE=2 SV=1 - [B3KSL5_HUMAN]																											21.6276	0.051203			7.40745
B3KSN1	cDNA FLJ36670 fis, clone UTERU2004037, highly similar to Conserved oligomeric Golgi complex component 7 OS=Homo sapiens PE=2 SV=1 - [B3KSN1_HUMAN]																	7.74593	100
B3KSN3	cDNA FLJ36686 fis, clone UTERU2008027, highly similar to ATP-binding cassette sub-family B member 8, mitochondrial OS=Homo sapiens PE=2 SV=1 - [B3KSN3_HUMAN]											2.62392
B3KSY6	cDNA FLJ37308 fis, clone BRAMY2016386, highly similar to Paraplegin (EC 3.4.24.-) OS=Homo sapiens PE=2 SV=1 - [B3KSY6_HUMAN]															2.5255												3.10718	0.01
B3KT06	cDNA FLJ37398 fis, clone BRAMY2027467, highly similar to Tubulin alpha-ubiquitous chain OS=Homo sapiens PE=2 SV=1 - [B3KT06_HUMAN]	225.71	20.9898	292.333	6.58573	224.594	6.1318			101.382	0	206.101		95.0695	100	124.685	100			311.648				272.464	100
B3KT50	cDNA FLJ37633 fis, clone BRCOC2017652, highly similar to Band 4.1-like protein 3 OS=Homo sapiens PE=2 SV=1 - [B3KT50_HUMAN]																									3.55636	0.170175	2.89627	0.0423884
Q8N9C4	cDNA FLJ37765 fis, clone BRHIP2024742, highly similar to ATP-CITRATE OS=Homo sapiens PE=2 SV=1 - [Q8N9C4_HUMAN]			10.9664	100
B3KTA8	cDNA FLJ37971 fis, clone CTONG2009958, highly similar to CERULOPLASMIN (EC 1.16.3.1) OS=Homo sapiens PE=2 SV=1 - [B3KTA8_HUMAN]					3.72377	0
B3KTB6	cDNA FLJ38014 fis, clone CTONG2012607 OS=Homo sapiens PE=2 SV=1 - [B3KTB6_HUMAN]											2.0822	48.0838
B3KTC6	cDNA FLJ38067 fis, clone CTONG2015345, highly similar to DnaJ homolog subfamily C member 11 OS=Homo sapiens PE=2 SV=1 - [B3KTC6_HUMAN]																											5.25841	100			2.05765	100
B3KTE4	cDNA FLJ38127 fis, clone D6OST2000245 OS=Homo sapiens PE=2 SV=1 - [B3KTE4_HUMAN]																	0	100
B3KTJ9	cDNA FLJ38393 fis, clone FEBRA2007212 OS=Homo sapiens PE=2 SV=1 - [B3KTJ9_HUMAN]	34.3267	0.00950408	41.2188	0.300966	17.9488	0.0176082			17.4142	1.04767	9.15211	0.0149963					16.6498	0.01			14.9396	0.0639354					7.07048	0.0380387
B3KTL4	cDNA FLJ38453 fis, clone FEBRA2019663, highly similar to Homo sapiens DEAD (Asp-Glu-Ala-Asp) box polypeptide 42 (DDX42), transcript variant 2, mRNA OS=Homo sapiens PE=2 SV=1 - [B3KTL4_HUMAN]	16.3584	0
B3KTS5	cDNA FLJ38670 fis, clone HSYRA2000190, highly similar to Voltage-dependent anion-selective channel protein 1 OS=Homo sapiens PE=2 SV=1 - [B3KTS5_HUMAN]			6.19578	100							13.3382	47.0379							12.0177	0.789702			15.9249	0.970169			10.8779	14.1799
B3KTX4	cDNA FLJ38923 fis, clone NT2NE2011823, highly similar to Dynactin subunit 2 OS=Homo sapiens PE=2 SV=1 - [B3KTX4_HUMAN]	22.4113	0.0249453	7.35274	0.27679
B3KTZ6	cDNA FLJ39001 fis, clone NT2RI2022584, highly similar to Pescadillo homolog 1 OS=Homo sapiens PE=2 SV=1 - [B3KTZ6_HUMAN]									2.26591	0
Q8N1M3	cDNA FLJ39137 fis, clone NTONG2009060 OS=Homo sapiens PE=2 SV=1 - [Q8N1M3_HUMAN]																															0
B3KU41	cDNA FLJ39170 fis, clone OCBBF2003028, highly similar to Rattus norvegicus basic leucine zipper and W2 domains 1 (Bzw1), mRNA OS=Homo sapiens PE=2 SV=1 - [B3KU41_HUMAN]																	5.16818	100
B3KU45	cDNA FLJ39186 fis, clone OCBBF2004482, highly similar to Cullin-1 OS=Homo sapiens PE=2 SV=1 - [B3KU45_HUMAN]	7.1941	13.2016			3.90789	2.45296
B3KU91	cDNA FLJ39381 fis, clone PERIC2000422, highly similar to HEAT repeat-containing protein 2 OS=Homo sapiens PE=2 SV=1 - [B3KU91_HUMAN]																	7.04861	100	22.9597	6.25065	13.2478	100
B3KUF5	cDNA FLJ39747 fis, clone SMINT2017432, highly similar to Target of Myb protein 1 OS=Homo sapiens PE=2 SV=1 - [B3KUF5_HUMAN]									1.81447	0.012018
B3KUI4	cDNA FLJ39967 fis, clone SPLEN2027488, highly similar to Homo sapiens family with sequence similarity 82, member C (FAM82C), mRNA OS=Homo sapiens PE=2 SV=1 - [B3KUI4_HUMAN]																											2.85153	100
B3KUJ0	cDNA FLJ39996 fis, clone STOMA2002166, highly similar to Splicing factor 3B subunit 4 OS=Homo sapiens PE=2 SV=1 - [B3KUJ0_HUMAN]					3.82209	0.00993605	2.9394		18.0963	2.0828	4.1042		3.89958	0.01	4.08795	0.01	13.3608	0.364987	7.11846	0.0109933	7.21842	0.352181			6.07394	0			7.78999	0	3.49421	0.01
B3KUM0	cDNA FLJ40205 fis, clone TESTI2020840, highly similar to Homo sapiens NOL1/NOP2/Sun domain family, member 4 (NSUN4), mRNA OS=Homo sapiens PE=2 SV=1 - [B3KUM0_HUMAN]																							2.83537
Q8N1H4	cDNA FLJ40872 fis, clone TUTER2000283, highly similar to Homo sapiens transformer-2-beta (SFRS10) gene OS=Homo sapiens PE=2 SV=1 - [Q8N1H4_HUMAN]			4.10288	0.01
B3KUY5	cDNA FLJ40905 fis, clone UTERU2004664, highly similar to Conserved oligomeric Golgi complex component 1 OS=Homo sapiens PE=2 SV=1 - [B3KUY5_HUMAN]											2.71452						15.4065	100	21.1518	100	8.26828	100			3.20445	0	3.32725	100			14.7169	1.51561
B3KUZ9	cDNA FLJ40997 fis, clone UTERU2016147, highly similar to Serine/threonine-protein kinase ULK2 (EC 2.7.11.1) OS=Homo sapiens PE=2 SV=1 - [B3KUZ9_HUMAN]			2.52373	0.01
B3KVX6	cDNA FLJ41699 fis, clone HCHON2004776, highly similar to Homo sapiens cytoskeleton-associated protein 4 (CKAP4), mRNA OS=Homo sapiens PE=2 SV=1 - [B3KVX6_HUMAN]	12.1703	4.33163			2.68262	0			14.6074	5.86348			8.13617	100
B3KVY9	cDNA FLJ41755 fis, clone HSYRA2009102, highly similar to Adenosine 3'-phospho 5'-phosphosulfate transporter 1 OS=Homo sapiens PE=2 SV=1 - [B3KVY9_HUMAN]											2.76552	100
B3KW05	cDNA FLJ41838 fis, clone NT2RI3001515, highly similar to G-protein coupled receptor-associated sorting protein 2 OS=Homo sapiens PE=2 SV=1 - [B3KW05_HUMAN]									2.43932	1.17234											1.96487	100	2.75229		2.00123	74.2711			4.2924	100
B3KW08	cDNA FLJ41852 fis, clone NT2RI3004133, highly similar to Exportin-6 OS=Homo sapiens PE=2 SV=1 - [B3KW08_HUMAN]											5.529	58.4947											20.8622	2.33527							0
B3KW19	cDNA FLJ41911 fis, clone PEBLM2008605, highly similar to Very-long-chain acyl-CoA synthetase (EC 6.2.1.-) OS=Homo sapiens PE=2 SV=1 - [B3KW19_HUMAN]																													2.65469	100
B3KW63	cDNA FLJ42295 fis, clone TLIVE2008213, highly similar to DnaJ homolog subfamily B member 11 OS=Homo sapiens PE=2 SV=1 - [B3KW63_HUMAN]	2.66805	0	2.87459																1.81661	2.49697
Q6ZVC6	cDNA FLJ42761 fis, clone BRAWH3002574, highly similar to Calpain 2, large OS=Homo sapiens PE=2 SV=1 - [Q6ZVC6_HUMAN]	3.14697	100
B3KWG6	cDNA FLJ43041 fis, clone BRTHA3003339, highly similar to Importin beta-3 OS=Homo sapiens PE=2 SV=1 - [B3KWG6_HUMAN]															2.73517
B3KWH7	cDNA FLJ43106 fis, clone CTONG2016869, highly similar to Tuberin OS=Homo sapiens PE=2 SV=1 - [B3KWH7_HUMAN]																															5.30053	0.0853837
B3KWQ3	cDNA FLJ43573 fis, clone RECTM2001691, highly similar to Actin, cytoplasmic 2 OS=Homo sapiens PE=2 SV=1 - [B3KWQ3_HUMAN]							13.5021	0.254457
B3KWR2	cDNA FLJ43638 fis, clone SPLEN2039845, highly similar to IMPORTIN ALPHA-1 SUBUNIT OS=Homo sapiens PE=2 SV=1 - [B3KWR2_HUMAN]	6.45372	1.72141	6.96245		8.06177	100			3.24812	0	5.48381	0.01
B3KWY2	cDNA FLJ44205 fis, clone THYMU3001379, highly similar to 116 kDa U5 small nuclear ribonucleoprotein component OS=Homo sapiens PE=2 SV=1 - [B3KWY2_HUMAN]					3.25915	0			6.85989	0.45502	6.45665	0.516688							4.81694	0.0278235											8.68789	1.14255
B3KX15	cDNA FLJ44468 fis, clone UTERU2026025, moderately similar to SPLICING FACTOR, ARGININE/SERINE-RICH 2 OS=Homo sapiens PE=2 SV=1 - [B3KX15_HUMAN]									2.09645	0																	2.56444
B3KX19	cDNA FLJ44500 fis, clone UTERU3000828, highly similar to 116 kDa U5 small nuclear ribonucleoprotein component OS=Homo sapiens PE=2 SV=1 - [B3KX19_HUMAN]																					14.6436	1.74368
Q6ZTI3	cDNA FLJ44621 fis, clone BRACE2016896, highly similar to Lysyl-tRNA synthetase (EC 6.1.1.6) OS=Homo sapiens PE=2 SV=1 - [Q6ZTI3_HUMAN]							2.65747												13.5531	0.0535744	7.01468	40.5735					19.8977	100	9.1005	0.276948	15.2188	100
B3KX82	cDNA FLJ44964 fis, clone BRAWH2016209, highly similar to Homo sapiens synovial apoptosis inhibitor 1, synoviolin (SYVN1), transcript variant 2, mRNA OS=Homo sapiens PE=2 SV=1 - [B3KX82_HUMAN]																			3.62756
B3KX98	cDNA FLJ45012 fis, clone BRAWH3013264, highly similar to Homo sapiens SNF2 histone linker PHD RING helicase (SHPRH), mRNA OS=Homo sapiens PE=2 SV=1 - [B3KX98_HUMAN]																	2.35104	0
B3KXB8	cDNA FLJ45106 fis, clone BRAWH3033293, highly similar to Synaptopodin OS=Homo sapiens PE=2 SV=1 - [B3KXB8_HUMAN]																													3.26776	0
B3KXC0	cDNA FLJ45113 fis, clone BRAWH3034743, weakly similar to Mus musculus microtubule-associated protein 7 (Mtap7), mRNA OS=Homo sapiens PE=2 SV=1 - [B3KXC0_HUMAN]	2.45879	0.112128
Q6ZSX5	cDNA FLJ45143 fis, clone BRAWH3040900, moderately similar to Homo sapiens cadherin, EGF LAG seven-pass G-type receptor 2 (flamingo homolog, Drosophila) (CELSR2) mRNA OS=Homo sapiens PE=2 SV=1 - [Q6ZSX5_HUMAN]																															2.34204	0.345741
B3KXC4	cDNA FLJ45155 fis, clone BRAWH3042816 OS=Homo sapiens PE=2 SV=1 - [B3KXC4_HUMAN]																							3.02023	3.63869
B3KXE7	cDNA FLJ45304 fis, clone BRHIP3003984, highly similar to IkappaB kinase complex-associated protein OS=Homo sapiens PE=2 SV=1 - [B3KXE7_HUMAN]											2.64264	100
B3KXF2	cDNA FLJ45314 fis, clone BRHIP3005142, highly similar to Proteasome-associated protein ECM29 homolog OS=Homo sapiens PE=2 SV=1 - [B3KXF2_HUMAN]																					11.5494	100									2.81273	0.920911
B3KXG5	cDNA FLJ45375 fis, clone BRHIP3019824 OS=Homo sapiens PE=2 SV=1 - [B3KXG5_HUMAN]									7.70086	0.0152723
Q6ZS99	cDNA FLJ45706 fis, clone FEBRA2028457, highly similar to Nucleolin OS=Homo sapiens PE=2 SV=1 - [Q6ZS99_HUMAN]																											171.611	0.106618	240.693	0.552076
B3KXW2	cDNA FLJ46178 fis, clone TESTI4003944, highly similar to Homo sapiens zinc finger protein 532 (ZNF532), mRNA OS=Homo sapiens PE=2 SV=1 - [B3KXW2_HUMAN]									2.00721	0
B3KY04	cDNA FLJ46506 fis, clone THYMU3030752, highly similar to BTB/POZ domain-containing protein KCTD12 OS=Homo sapiens PE=2 SV=1 - [B3KY04_HUMAN]	3.6828	0
B3KY10	cDNA FLJ46546 fis, clone THYMU3038214, highly similar to Vam6/Vps39-like protein OS=Homo sapiens PE=2 SV=1 - [B3KY10_HUMAN]					2.44198	100
B3KY11	cDNA FLJ46571 fis, clone THYMU3041428, highly similar to Probable ATP-dependent RNA helicase DDX23 (EC 3.6.1.-) OS=Homo sapiens PE=2 SV=1 - [B3KY11_HUMAN]	5.08651	0.00950408	5.18696																								2.85195
B3KY19	cDNA FLJ46606 fis, clone THYMU3047891, highly similar to Dehydrogenase/reductase SDR family member 6 (EC 1.1.-.-) OS=Homo sapiens PE=2 SV=1 - [B3KY19_HUMAN]											3.12843
B3KY25	cDNA FLJ46670 fis, clone TRACH3008508, highly similar to GC-rich sequence DNA-binding factor homolog OS=Homo sapiens PE=2 SV=1 - [B3KY25_HUMAN]																											3.68899	0.042838
Q6ZQY1	cDNA FLJ46809 fis, clone TRACH3035451 (Fragment) OS=Homo sapiens PE=2 SV=1 - [Q6ZQY1_HUMAN]											2.40712	0.01
B3KY53	cDNA FLJ46884 fis, clone UTERU3016273, highly similar to Homo sapiens solute carrier family 35, member F1 (SLC35F1), mRNA OS=Homo sapiens PE=2 SV=1 - [B3KY53_HUMAN]											3.91314	100							3.6912	2.88815											0
B3KY56	cDNA FLJ46898 fis, clone UTERU3022168, highly similar to Protein FAM62A OS=Homo sapiens PE=2 SV=1 - [B3KY56_HUMAN]																					0	0.680739
B4DE01	cDNA FLJ50113, highly similar to F-actin capping protein alpha-2 subunit OS=Homo sapiens PE=2 SV=1 - [B4DE01_HUMAN]	9.19	0
B4DSJ8	cDNA FLJ50195, highly similar to mRNA capping enzyme OS=Homo sapiens PE=2 SV=1 - [B4DSJ8_HUMAN]					2.83495	100
B4DXW6	cDNA FLJ50285, highly similar to Arginyl-tRNA synthetase (EC 6.1.1.19) OS=Homo sapiens PE=2 SV=1 - [B4DXW6_HUMAN]											13.2616	0.507729
B4DXY2	cDNA FLJ50288, highly similar to Transcription initiation factor IIF alpha subunit (EC 2.7.11.1) OS=Homo sapiens PE=2 SV=1 - [B4DXY2_HUMAN]			11.9408	14.0347					2.42337	0
B4E1N6	cDNA FLJ50355, highly similar to RAF proto-oncogene serine/threonine-protein kinase (EC 2.7.11.1) OS=Homo sapiens PE=2 SV=1 - [B4E1N6_HUMAN]			26.7494	100					14.85	100																	10.8872	100
B4E231	cDNA FLJ50360, highly similar to Mus musculus trinucleotide repeat containing 6b (Tnrc6b), transcript variant 1, mRNA OS=Homo sapiens PE=2 SV=1 - [B4E231_HUMAN]																					2.13997	0.193132
B7Z7T5	cDNA FLJ50426, highly similar to Ubiquitin carboxyl-terminal hydrolase 7 (EC 3.1.2.15) OS=Homo sapiens PE=2 SV=1 - [B7Z7T5_HUMAN]			2.57099	2.49372
B4DDU6	cDNA FLJ50442, highly similar to T-complex protein 1 subunit epsilon OS=Homo sapiens PE=2 SV=1 - [B4DDU6_HUMAN]											0
B4DH02	cDNA FLJ50510, highly similar to Heat shock 70 kDa protein 4 OS=Homo sapiens PE=2 SV=1 - [B4DH02_HUMAN]			63.7317	4.51717
B7Z389	cDNA FLJ50530, highly similar to Ral guanine nucleotide dissociation stimulator-like 1 OS=Homo sapiens PE=2 SV=1 - [B7Z389_HUMAN]																							0
B7Z3Y3	cDNA FLJ50557, highly similar to Homo sapiens microtubule-associated protein 7 (MAP7), mRNA OS=Homo sapiens PE=2 SV=1 - [B7Z3Y3_HUMAN]	2.97158	0.00950408
B4DM28	cDNA FLJ50575, highly similar to U4/U6 small nuclear ribonucleoprotein Prp3 OS=Homo sapiens PE=2 SV=1 - [B4DM28_HUMAN]	1.79169	0.104139
B7Z4R3	cDNA FLJ50585, highly similar to T-complex protein 1 subunit beta OS=Homo sapiens PE=2 SV=1 - [B7Z4R3_HUMAN]																	8.47746	32.5231
B7Z5L2	cDNA FLJ50624 OS=Homo sapiens PE=2 SV=1 - [B7Z5L2_HUMAN]	6.30641	0.00950408	3.10153	0.991285									2.44566	0.01
B7Z5M1	cDNA FLJ50625, highly similar to Importin beta-1 subunit OS=Homo sapiens PE=2 SV=1 - [B7Z5M1_HUMAN]									1.99926	0					6.05142	100
B4DSE8	cDNA FLJ50643, highly similar to Heat shock 70 kDa protein 4 OS=Homo sapiens PE=2 SV=1 - [B4DSE8_HUMAN]																											3.13266	5.5024	2.49364	27.825
B4DTK0	cDNA FLJ50669, highly similar to Squalene synthetase (EC 2.5.1.21) OS=Homo sapiens PE=2 SV=1 - [B4DTK0_HUMAN]																			3.72842	100
B7Z7P3	cDNA FLJ50746, moderately similar to Protein FAM40B OS=Homo sapiens PE=2 SV=1 - [B7Z7P3_HUMAN]																	0	0
B4DLM7	cDNA FLJ50799, highly similar to Twinkle protein, mitochondrial (EC 3.6.1.-) OS=Homo sapiens PE=2 SV=1 - [B4DLM7_HUMAN]	2.56275	0
B4DPR2	cDNA FLJ50830, highly similar to Serum albumin OS=Homo sapiens PE=2 SV=1 - [B4DPR2_HUMAN]																	25.204	0.01
B4DQZ7	cDNA FLJ50838, highly similar to Apoptotic chromatin condensation inducer in thenucleus (Fragment) OS=Homo sapiens PE=2 SV=1 - [B4DQZ7_HUMAN]	4.08332	0							2.09928	0.837945															1.80056	0.0392111	3.67354				0
B4DW56	cDNA FLJ50890, highly similar to Mitochondrial 39S ribosomal protein L3 OS=Homo sapiens PE=2 SV=1 - [B4DW56_HUMAN]					10.7408	100
B4DYU4	cDNA FLJ50922, highly similar to Phosphatidylinositol-4,5-bisphosphate 3-kinase catalytic subunit alpha isoform (EC 2.7.1.153) OS=Homo sapiens PE=2 SV=1 - [B4DYU4_HUMAN]																															3.04501	100
B7Z819	cDNA FLJ50926, highly similar to Conserved oligomeric Golgi complex component 2 OS=Homo sapiens PE=2 SV=1 - [B7Z819_HUMAN]											2.84124	100			3.83016		5.89782	100	10.6372	100	4.41912	100	11.0572	1.12598	2.08724	100			5.06606	0
B4E138	cDNA FLJ50940, highly similar to PHD finger protein 6 OS=Homo sapiens PE=2 SV=1 - [B4E138_HUMAN]	2.96878	0			1.95712	0											2.23093	0.01
B4DMJ2	cDNA FLJ50994, moderately similar to 60S ribosomal protein L4 OS=Homo sapiens PE=2 SV=1 - [B4DMJ2_HUMAN]									23.2184	1.02644			4.91521	0
B4DMJ6	cDNA FLJ50996, highly similar to 60S ribosomal protein L4 OS=Homo sapiens PE=2 SV=1 - [B4DMJ6_HUMAN]																			39.7157	0.0107635	25.7864	8.36691	13.6171	0.01
B4DP70	cDNA FLJ51017, highly similar to ATP-dependent RNA helicase DDX1 (EC 3.6.1.-) (Fragment) OS=Homo sapiens PE=2 SV=1 - [B4DP70_HUMAN]	6.28377	0.701306			5.88409	0.529698			7.03722	1.23201	2.53127		3.26912	0.01
B4DRF7	cDNA FLJ51055, highly similar to Latent-transforming growth factor beta-binding protein, isoform 1S OS=Homo sapiens PE=2 SV=1 - [B4DRF7_HUMAN]																	2.01325	0
B4DU46	cDNA FLJ51094 OS=Homo sapiens PE=2 SV=1 - [B4DU46_HUMAN]																											2.89165
B4DVF1	cDNA FLJ51111, highly similar to Aldehyde oxidase (EC 1.2.3.1) (Fragment) OS=Homo sapiens PE=2 SV=1 - [B4DVF1_HUMAN]	0	0
B4DXB0	cDNA FLJ51133, highly similar to Ribonucleoside-diphosphate reductase large subunit (EC 1.17.4.1) OS=Homo sapiens PE=2 SV=1 - [B4DXB0_HUMAN]					10.2557	100
B4DXD1	cDNA FLJ51135, highly similar to Ribonucleoside-diphosphate reductase large subunit (EC 1.17.4.1) OS=Homo sapiens PE=2 SV=1 - [B4DXD1_HUMAN]			16.8024	100															2.39967	4.69806
B4DXH2	cDNA FLJ51138, highly similar to Arfaptin-2 OS=Homo sapiens PE=2 SV=1 - [B4DXH2_HUMAN]					2.49805	86.1407			2.80911	100					9.94019	100	2.25767	0					1.84329	1.21925
B7Z803	cDNA FLJ51157, highly similar to Histone deacetylase 4 OS=Homo sapiens PE=2 SV=1 - [B7Z803_HUMAN]			100.483
B4DZP5	cDNA FLJ51165, highly similar to DNA damage-binding protein 1 OS=Homo sapiens PE=2 SV=1 - [B4DZP5_HUMAN]									4.0502	0	2.47468	0.685184					7.91093	2.47836			10.5371	12.1241	9.31948
B4E1K5	cDNA FLJ51181, highly similar to 7-dehydrocholesterol reductase (EC 1.3.1.21) OS=Homo sapiens PE=2 SV=1 - [B4E1K5_HUMAN]											2.67787	56.0951
B4E1P6	cDNA FLJ51184, highly similar to Homo sapiens dihydrolipoamide S-acetyltransferase, mRNA OS=Homo sapiens PE=2 SV=1 - [B4E1P6_HUMAN]					2.40777	0.00993605			1.64054	0.0100259							0	0.01
B4DRX8	cDNA FLJ51285, highly similar to Probable rRNA-processing protein EBP2 OS=Homo sapiens PE=2 SV=1 - [B4DRX8_HUMAN]	2.90943	0.00950408
B4DRY7	cDNA FLJ51286, highly similar to WD repeat protein 12 OS=Homo sapiens PE=2 SV=1 - [B4DRY7_HUMAN]																					2.63157	0.01
B4DS27	cDNA FLJ51288, highly similar to Kinesin heavy chain OS=Homo sapiens PE=2 SV=1 - [B4DS27_HUMAN]									3.43325	2.13253
B4DS80	cDNA FLJ51290, highly similar to Kelch repeat and BTB domain-containing protein 7 OS=Homo sapiens PE=2 SV=1 - [B4DS80_HUMAN]																															2.86386
B4DSH1	cDNA FLJ51295, highly similar to Cell division cycle 5-like protein OS=Homo sapiens PE=2 SV=1 - [B4DSH1_HUMAN]	32.8487	0.0100672	34.9094	0.01					35.7087	0.10391	20.8414	0.0862172	11.2035	0.0274615	2.35163	0.211623	2.57821	0.01	2.44308	0.01	18.5928	0.01	2.68297		11.6503	0.313622	19.0169	0.0629206			5.74346	0.01
B4DWU6	cDNA FLJ51361, highly similar to Keratin, type II cytoskeletal 6A OS=Homo sapiens PE=2 SV=1 - [B4DWU6_HUMAN]			43.6702	100			2.36189		19.1651	0.0100259							19.107	0													22.2074	1.08365
B4DXI8	cDNA FLJ51373, highly similar to 26S proteasome non-ATPase regulatory subunit 7 OS=Homo sapiens PE=2 SV=1 - [B4DXI8_HUMAN]			6.25881	0.01
B4DXL7	cDNA FLJ51374 OS=Homo sapiens PE=2 SV=1 - [B4DXL7_HUMAN]			8.67817
B7Z832	cDNA FLJ51409, highly similar to Thrombospondin-4 OS=Homo sapiens PE=2 SV=1 - [B7Z832_HUMAN]																											2.75993	100
B4E0B2	cDNA FLJ51426, highly similar to Adapter-related protein complex 3 beta-1 subunit OS=Homo sapiens PE=2 SV=1 - [B4E0B2_HUMAN]			2.46621		7.80087	100
B7Z8P5	cDNA FLJ51438, highly similar to Probable ATP-dependent RNA helicase DHX36 (EC 3.6.1.-) (Fragment) OS=Homo sapiens PE=2 SV=1 - [B7Z8P5_HUMAN]	6.65061	0.00950408			3.01288	0.00993605					7.89909	0.0877948	2.11279	0.031593	2.53837
B4DL94	cDNA FLJ51490, highly similar to Replication protein A 32 kDa subunit OS=Homo sapiens PE=2 SV=1 - [B4DL94_HUMAN]																					2.83011	0.01
B4E0U9	cDNA FLJ51594, highly similar to Homo sapiens protein phosphatase 1, regulatory (inhibitor) subunit 15B (PPP1R15B), mRNA OS=Homo sapiens PE=2 SV=1 - [B4E0U9_HUMAN]																											4.12782		3.96741	100	7.1747	100
B4DUL5	cDNA FLJ51625, highly similar to Ubiquinol-cytochrome-c reductase complex coreprotein I, mitochondrial (EC 1.10.2.2) OS=Homo sapiens PE=2 SV=1 - [B4DUL5_HUMAN]																	2.76661	0	2.83424		2.96308	86.6738							13.3193	100	2.11065	0.548056
B4DYY1	cDNA FLJ51659, highly similar to 4-trimethylaminobutyraldehyde dehydrogenase (EC 1.2.1.47) OS=Homo sapiens PE=2 SV=1 - [B4DYY1_HUMAN]															0
B4DZB4	cDNA FLJ51707, highly similar to Heat-shock protein 105 kDa OS=Homo sapiens PE=2 SV=1 - [B4DZB4_HUMAN]									4.58112	1.31164
B4DE30	cDNA FLJ51711, highly similar to T-complex protein 1 subunit epsilon OS=Homo sapiens PE=2 SV=1 - [B4DE30_HUMAN]					14.3215	2.81814
B4DQX8	cDNA FLJ51723, highly similar to DCC-interacting protein 13 alpha (Fragment) OS=Homo sapiens PE=2 SV=1 - [B4DQX8_HUMAN]	2.51561	100
B4E2J2	cDNA FLJ51755, highly similar to Glutathione S-transferase Mu 3 (EC 2.5.1.18) OS=Homo sapiens PE=2 SV=1 - [B4E2J2_HUMAN]					2.0165	0
B4DRG0	cDNA FLJ51764, highly similar to Histone deacetylase 1 OS=Homo sapiens PE=2 SV=1 - [B4DRG0_HUMAN]	5.37084	0.139451
B4DZC0	cDNA FLJ51771, highly similar to SWI/SNF-related matrix-associatedactin-dependent regulator of chromatin subfamily A member5 (EC 3.6.1.-) OS=Homo sapiens PE=2 SV=1 - [B4DZC0_HUMAN]																					42.975	0.01									5.10102	1.00449
B7Z1V7	cDNA FLJ51811, highly similar to Stress-70 protein, mitochondrial OS=Homo sapiens PE=2 SV=1 - [B7Z1V7_HUMAN]													36.2541	4.19017					12.1472	0.411622	25.253	44.0492			6.95241	0.30093	6.17613	0.266154	13.7202	0.173523
B7Z1Z0	cDNA FLJ51816, highly similar to Activated RNA polymerase II transcriptional coactivator p15 OS=Homo sapiens PE=2 SV=1 - [B7Z1Z0_HUMAN]																					3.05364	100					3.82687	0.0400528			2.81536	0.01
B4DHC4	cDNA FLJ51843, highly similar to 14-3-3 protein gamma OS=Homo sapiens PE=2 SV=1 - [B4DHC4_HUMAN]											30.6268	3.18014	9.33659	91.8671	10.2914	10.4483							12.6894	0.241872
B4DJ90	cDNA FLJ51865, highly similar to RNA-binding protein 28 OS=Homo sapiens PE=2 SV=1 - [B4DJ90_HUMAN]																					2.80611	0.01									3.07721	0.01
B7Z4T3	cDNA FLJ51903, highly similar to Stress-70 protein, mitochondrial OS=Homo sapiens PE=2 SV=1 - [B7Z4T3_HUMAN]																	18.6769	0			22.6062	0			3.94941	0.00206451
B7Z4V2	cDNA FLJ51907, highly similar to Stress-70 protein, mitochondrial OS=Homo sapiens PE=2 SV=1 - [B7Z4V2_HUMAN]	103.268	4.09983	104.351	1.84892	92.9	1.29506			56.0306	1.41533	64.3137	0.455061			22.9804	0.849977	19.7379	0					21.8799	0.0754722							4.29531	0.01
B4DPW9	cDNA FLJ51929, highly similar to Plastin-3 OS=Homo sapiens PE=2 SV=1 - [B4DPW9_HUMAN]	9.58555	100
B4DNN6	cDNA FLJ52003, highly similar to Homo sapiens nucleoredoxin (NXN), mRNA OS=Homo sapiens PE=2 SV=1 - [B4DNN6_HUMAN]																					2.09548	0
B4E2V5	cDNA FLJ52062, highly similar to Erythrocyte band 7 integral membrane protein OS=Homo sapiens PE=2 SV=1 - [B4E2V5_HUMAN]																	14.5872	100	17.9046	100	17.4113	100	11.6719	3.07471	79.6165	100	77.9957	100	70.8492	57.8594	77.7608	100
B4E223	cDNA FLJ52075, moderately similar to Mus musculus SPT2, Suppressor of Ty, domain containing 1, mRNA OS=Homo sapiens PE=2 SV=1 - [B4E223_HUMAN]							2.38727	40.0602
B4E3S2	cDNA FLJ52084, highly similar to Homo sapiens BAT2 domain containing 1 (BAT2D1), mRNA OS=Homo sapiens PE=2 SV=1 - [B4E3S2_HUMAN]													2.0348	0.01
B4DDK8	cDNA FLJ52119 OS=Homo sapiens PE=2 SV=1 - [B4DDK8_HUMAN]	2.55109	0
B4DNK3	cDNA FLJ52127, highly similar to Multisynthetase complex auxiliary component p43 OS=Homo sapiens PE=2 SV=1 - [B4DNK3_HUMAN]			3.15961	2.51203													7.12828	1.30829	9.02406	0.01	7.67254	44.7317	6.00756		12.1093	0.438372
B4DE78	cDNA FLJ52141, highly similar to 14-3-3 protein gamma OS=Homo sapiens PE=2 SV=1 - [B4DE78_HUMAN]	24.9628	2.88282	47.7618	100	27.2995	0			3.51716	3.50253							5.26254	12.4976			18.5213	100			6.89673	2.26779			9.75995	100	17.0395	0.438477
B4DWJ9	cDNA FLJ52172 OS=Homo sapiens PE=2 SV=1 - [B4DWJ9_HUMAN]									1.7836	2.1573											2.91936	0.01									2.31385	0.401668
B4E1M5	cDNA FLJ52179, highly similar to 60S ribosomal protein L9 OS=Homo sapiens PE=2 SV=1 - [B4E1M5_HUMAN]																					1.62087	0
B4DS00	cDNA FLJ52229 OS=Homo sapiens PE=2 SV=1 - [B4DS00_HUMAN]	6.91724	0.162467			3.19305	0.23065			4.9324	0	2.78554				2.08961	0.01	3.03636	0.374136									6.77357				2.9105	0.01
B4DL87	cDNA FLJ52243, highly similar to Heat-shock protein beta-1 OS=Homo sapiens PE=2 SV=1 - [B4DL87_HUMAN]					2.33874	0.00993605																	0
B4DTI1	cDNA FLJ52246, moderately similar to Glutamate-rich WD repeat-containing protein 1 OS=Homo sapiens PE=2 SV=1 - [B4DTI1_HUMAN]																													3.24367	100
B4DPJ8	cDNA FLJ52344, highly similar to T-complex protein 1 subunit zeta OS=Homo sapiens PE=2 SV=1 - [B4DPJ8_HUMAN]			46.2667	1.0955
B4DY72	cDNA FLJ52360, highly similar to Heat-shock protein 105 kDa OS=Homo sapiens PE=2 SV=1 - [B4DY72_HUMAN]			36.0724	100							7.07057	0.266326					17.2116	2.17467	9.14975	0.823645											4.68475	0.395298
B4DYC8	cDNA FLJ52361, highly similar to T-complex protein 1 subunit epsilon OS=Homo sapiens PE=2 SV=1 - [B4DYC8_HUMAN]	13.2018	0.00950408
B7Z915	cDNA FLJ52394, highly similar to Ral guanine nucleotide dissociation stimulator-like 1 OS=Homo sapiens PE=2 SV=1 - [B7Z915_HUMAN]																															0	0.554894
B4DES6	cDNA FLJ52441, highly similar to Zinc finger protein 512 OS=Homo sapiens PE=2 SV=1 - [B4DES6_HUMAN]																					5.04853	0.148551
B7Z5K0	cDNA FLJ52445, highly similar to Homo sapiens membrane-associated ring finger (C3HC4) 7 (MARCH7), mRNA OS=Homo sapiens PE=2 SV=1 - [B7Z5K0_HUMAN]																													3.93688	74.2747
B4DEW9	cDNA FLJ52478, highly similar to Eukaryotic translation initiation factor 3 subunit 5 OS=Homo sapiens PE=2 SV=1 - [B4DEW9_HUMAN]																									9.71617	3.76995
B4DMM2	cDNA FLJ52566, highly similar to Polymerase delta-interacting protein 3 OS=Homo sapiens PE=2 SV=1 - [B4DMM2_HUMAN]			3.80087	0.01	6.00172	0.00993605
B4DNE0	cDNA FLJ52573, highly similar to Elongation factor 1-alpha 1 OS=Homo sapiens PE=2 SV=1 - [B4DNE0_HUMAN]					64.6608	2.75075							18.4882	15.8056			17.5017	1.33586					9.69928	0.604633			15.0999	0.0465249			11.0168	100
B4DNE4	cDNA FLJ52574, highly similar to Septin-7 OS=Homo sapiens PE=2 SV=1 - [B4DNE4_HUMAN]																													4.84596	0.754413
B4E0H6	cDNA FLJ52584, highly similar to Heat shock 70 kDa protein 4 OS=Homo sapiens PE=2 SV=1 - [B4E0H6_HUMAN]											10.8573	0.919822							15.3676	0.0821443
B4DIZ3	cDNA FLJ52593, highly similar to Heat shock 70 kDa protein 4 OS=Homo sapiens PE=2 SV=1 - [B4DIZ3_HUMAN]					31.4002	100											14.3421	2.75711			10.3514	46.7473
B4E392	cDNA FLJ52602, highly similar to Pinin OS=Homo sapiens PE=2 SV=1 - [B4E392_HUMAN]	4.85346	0.046451
B4DMT4	cDNA FLJ52695, highly similar to Alpha-centractin OS=Homo sapiens PE=2 SV=1 - [B4DMT4_HUMAN]																	6.05025	0.250153	6.39076	0.0104876	3.65474	1.42581			2.99055	0.141593	2.00273	0.0318265	3.5076	0.0139141
B4DP54	cDNA FLJ52712, highly similar to Tubulin beta-6 chain OS=Homo sapiens PE=2 SV=1 - [B4DP54_HUMAN]											82.0957
B4DT23	cDNA FLJ52744, highly similar to Protein FAM98A OS=Homo sapiens PE=2 SV=1 - [B4DT23_HUMAN]					6.4388	0.0434058											2.75798	0			8.22568	0.429239
B4E001	cDNA FLJ52817, highly similar to Exosome complex exonuclease RRP4 (EC 3.1.13.-) OS=Homo sapiens PE=2 SV=1 - [B4E001_HUMAN]																															4.01543	1.54953
B4E335	cDNA FLJ52842, highly similar to Actin, cytoplasmic 1 OS=Homo sapiens PE=2 SV=1 - [B4E335_HUMAN]											91.6776	0.0901802
B7Z957	cDNA FLJ52849, highly similar to Homo sapiens acyl-CoA thioesterase 7 (ACOT7), transcript variant hBACHc, mRNA OS=Homo sapiens PE=2 SV=1 - [B7Z957_HUMAN]			2.76485	100	2.04488	0
B4E3V2	cDNA FLJ52854, highly similar to Sequestosome-1 OS=Homo sapiens PE=2 SV=1 - [B4E3V2_HUMAN]	11.3781	0.844945			2.81609	0											6.18396	0	6.301	100	5.62533	16.271	3.28343	2.21085
B7Z4K8	cDNA FLJ52869, highly similar to Homo sapiens basic leucine zipper and W2 domains 2 (BZW2), mRNA OS=Homo sapiens PE=2 SV=1 - [B7Z4K8_HUMAN]											16.7115	100			9.21287	100			11.5698	3.38539			8.37756	100	38.6202	100	30.7186	100
B4DTB1	cDNA FLJ52936, weakly similar to Tropomyosin alpha-4 chain OS=Homo sapiens PE=2 SV=1 - [B4DTB1_HUMAN]			6.84556
B4DWC7	cDNA FLJ52979, highly similar to Homo sapiens hydroxysteroid dehydrogenase like 2 (HSDL2), mRNA OS=Homo sapiens PE=2 SV=1 - [B4DWC7_HUMAN]	1.6242	0
B4DN39	cDNA FLJ53065, highly similar to T-complex protein 1 subunit zeta OS=Homo sapiens PE=2 SV=1 - [B4DN39_HUMAN]																					2.00637	11.3161
B7Z569	cDNA FLJ53077, moderately similar to Transcription factor Dp-1 OS=Homo sapiens PE=2 SV=1 - [B7Z569_HUMAN]																	2.11028	0
B7Z570	cDNA FLJ53078, highly similar to Splicing factor, arginine/serine-rich 1 OS=Homo sapiens PE=2 SV=1 - [B7Z570_HUMAN]																									2.56733	0	3.31967	0.01			3.24128	0.01
B4DWP0	cDNA FLJ53107, highly similar to Squalene synthetase (EC 2.5.1.21) OS=Homo sapiens PE=2 SV=1 - [B4DWP0_HUMAN]													2.86334	100			3.59829	0
B7Z7N2	cDNA FLJ53111, highly similar to Conserved oligomeric Golgi complex component 2 OS=Homo sapiens PE=2 SV=1 - [B7Z7N2_HUMAN]																											5.81159	2.60115
B4E092	cDNA FLJ53120, highly similar to CDC45-related protein OS=Homo sapiens PE=2 SV=1 - [B4E092_HUMAN]											1.8177								2.00925						1.69863	0	8.4302	12.1025	2.2402	0
B4DS83	cDNA FLJ53179, highly similar to Nucleolar protein 10 OS=Homo sapiens PE=2 SV=1 - [B4DS83_HUMAN]																					2.51039	0.01
B4DV85	cDNA FLJ53211, highly similar to A-Raf proto-oncogene serine/threonine-protein kinase (EC 2.7.11.1) OS=Homo sapiens PE=2 SV=1 - [B4DV85_HUMAN]							2.47944				31.9174	100							7.29029	5.09115
B4DZG6	cDNA FLJ53254, highly similar to Nucleoporin NDC1 OS=Homo sapiens PE=2 SV=1 - [B4DZG6_HUMAN]											5.47426				1.93432
B4E184	cDNA FLJ53267, highly similar to Optineurin OS=Homo sapiens PE=2 SV=1 - [B4E184_HUMAN]			2.44581	0.01
B4E1S1	cDNA FLJ53270, moderately similar to Homo sapiens dynein, axonemal, heavy polypeptide 3 (DNAH3), mRNA OS=Homo sapiens PE=2 SV=1 - [B4E1S1_HUMAN]																							0
B4E2F3	cDNA FLJ53277, highly similar to Conserved oligomeric Golgi complex component 3 OS=Homo sapiens PE=2 SV=1 - [B4E2F3_HUMAN]																	6.33108	13.1037			9.71392	100	10.0032	2.7456	2.47168	0	6.97363		6.52087	1.16164	3.73652	0.633351
B4DF61	cDNA FLJ53309, highly similar to Methionyl-tRNA synthetase (EC 6.1.1.10) OS=Homo sapiens PE=2 SV=1 - [B4DF61_HUMAN]	13.56	3.34645			12.4995	1.62642			14.6442	0.62967					7.42055	1.96498
B7Z321	cDNA FLJ53330, highly similar to Exocyst complex component 4 OS=Homo sapiens PE=2 SV=1 - [B7Z321_HUMAN]											9.17966	100					8.12935	100	7.71665	100	5.66988	0
B4DM22	cDNA FLJ53357, highly similar to 26S proteasome non-ATPase regulatory subunit 2 OS=Homo sapiens PE=2 SV=1 - [B4DM22_HUMAN]	25.1993	0.00968296							5.75951	1.0817																	15.4947	0.4716
B4DMD1	cDNA FLJ53360, highly similar to Heterogeneous nuclear ribonucleoprotein R OS=Homo sapiens PE=2 SV=1 - [B4DMD1_HUMAN]											3.10348	0.0995481			1.81196
B4DN41	cDNA FLJ53366, highly similar to Probable ATP-dependent RNA helicase DDX5 (EC 3.6.1.-) OS=Homo sapiens PE=2 SV=1 - [B4DN41_HUMAN]	27.8726	0.350907	61.0154	0.338213	26.8132	0.337044															61.4926	0.0585823							26.5262	0.18354	25.898	0.0549274
B4DKS0	cDNA FLJ53381, highly similar to Monocarboxylate transporter 1 OS=Homo sapiens PE=2 SV=1 - [B4DKS0_HUMAN]	11.8983	39.0833			4.62835	10.3006											7.30839	47.341			11.0638	100	19.5499	100	9.12549	6.65156	15.0182	2.31015	3.31255	4.08712	25.8597	0.437609
B4DM04	cDNA FLJ53394, highly similar to Zinc finger protein 281 OS=Homo sapiens PE=2 SV=1 - [B4DM04_HUMAN]																					6.77396	0.129876
B4E106	cDNA FLJ53399, highly similar to Monocarboxylate transporter 1 OS=Homo sapiens PE=2 SV=1 - [B4E106_HUMAN]											23.488	100							17.7832	100	11.2089	100
B4DKU3	cDNA FLJ53449, highly similar to rRNA methyltransferase 3 (EC 2.1.1.-) OS=Homo sapiens PE=2 SV=1 - [B4DKU3_HUMAN]																					18.0479	0.0670186							4.89047	70.5883	2.125	100
B4E263	cDNA FLJ53502, highly similar to HEAT repeat-containing protein 1 OS=Homo sapiens PE=2 SV=1 - [B4E263_HUMAN]											3.22605	100
B4DSK8	cDNA FLJ53515, highly similar to Pogo transposable element with ZNF domain OS=Homo sapiens PE=2 SV=1 - [B4DSK8_HUMAN]																					5.69569	0.10586
B7Z3E5	cDNA FLJ53573, highly similar to Myosin Ic OS=Homo sapiens PE=2 SV=1 - [B7Z3E5_HUMAN]																													5.06298	0.27936
B4DKX6	cDNA FLJ53584, highly similar to Desmoplakin (Fragment) OS=Homo sapiens PE=2 SV=1 - [B4DKX6_HUMAN]																					2.15032	0
B7Z2Z0	cDNA FLJ53620, highly similar to Drebrin OS=Homo sapiens PE=2 SV=1 - [B7Z2Z0_HUMAN]			3.80425	0.01					6.62793	0.436133	2.45017						3.95978	0.01	0	0.01					3.41467	0.002	2.60178
B7Z6P1	cDNA FLJ53662, highly similar to Actin, alpha skeletal muscle OS=Homo sapiens PE=2 SV=1 - [B7Z6P1_HUMAN]			79.2466	0.62926							52.1371	0.0695279					73.2994	0.137276	75.7785	0.01	87.288	0.988221	58.1909	0.0511222			93.9976	0.01	92.0059	0.01	67.3747	0.01
B4DNX1	cDNA FLJ53752, highly similar to Heat shock 70 kDa protein 1 OS=Homo sapiens PE=2 SV=1 - [B4DNX1_HUMAN]							37.0537	0.0452233
B4DJ05	cDNA FLJ53793, highly similar to Son of sevenless homolog 2 OS=Homo sapiens PE=2 SV=1 - [B4DJ05_HUMAN]															0
B4DDH9	cDNA FLJ53820, highly similar to U4/U6.U5 tri-snRNP-associated protein 1 OS=Homo sapiens PE=2 SV=1 - [B4DDH9_HUMAN]					5.41079	0.0384514							3.05922	0.01															8.19174	0.0316363
B4DXT8	cDNA FLJ53851, highly similar to Origin recognition complex subunit 5 OS=Homo sapiens PE=2 SV=1 - [B4DXT8_HUMAN]																									2.04691	0
B4DV74	cDNA FLJ53855, highly similar to Kanadaptin OS=Homo sapiens PE=2 SV=1 - [B4DV74_HUMAN]			17.5255	0.01															2.53178	0.01			6.77217
B4DET1	cDNA FLJ53860, highly similar to DNA-directed RNA polymerase II largest subunit (EC 2.7.7.6) OS=Homo sapiens PE=2 SV=1 - [B4DET1_HUMAN]	3.03757	0																			2.15462	0
B7Z2V6	cDNA FLJ53889, highly similar to Vacuolar ATP synthase catalytic subunit A, ubiquitous isoform (EC 3.6.3.14) OS=Homo sapiens PE=2 SV=1 - [B7Z2V6_HUMAN]															2.47144	100
B4DRR0	cDNA FLJ53910, highly similar to Keratin, type II cytoskeletal 6A OS=Homo sapiens PE=2 SV=1 - [B4DRR0_HUMAN]	95.0802	0.00950408			38.9744	0.00993605					62.4652	100	66.693	0.01	30.516	100													33.8818	0.01
B4DZE1	cDNA FLJ53944, highly similar to Eukaryotic translation initiation factor 4 gamma 3 OS=Homo sapiens PE=2 SV=1 - [B4DZE1_HUMAN]																											2.71824		8.73418	0	13.8019	100
B4E010	cDNA FLJ53946, highly similar to ATP-dependent RNA helicase DDX3Y (EC 3.6.1.-) OS=Homo sapiens PE=2 SV=1 - [B4E010_HUMAN]									10.8892	0
B4DDZ5	cDNA FLJ53969, highly similar to Trifunctional enzyme subunit alpha, mitochondrial OS=Homo sapiens PE=2 SV=1 - [B4DDZ5_HUMAN]									6.91969	0			1.99467	100
B4DHR2	cDNA FLJ53992, highly similar to Nucleolar GTP-binding protein 1 OS=Homo sapiens PE=2 SV=1 - [B4DHR2_HUMAN]																											3.1219	0.0378078			5.14283	1.46956
B4DJK4	cDNA FLJ54005, highly similar to Transcription elongation factor SPT5 OS=Homo sapiens PE=2 SV=1 - [B4DJK4_HUMAN]																					4.86413	0.070983
B4DLR3	cDNA FLJ54020, highly similar to Heterogeneous nuclear ribonucleoprotein U OS=Homo sapiens PE=2 SV=1 - [B4DLR3_HUMAN]	51.656	1.45927	51.6983	1.16228	30.8503	0.400233			63.1101	1.2737	37.7541	0.273325	19.2702	0.187001			37.0758	0.682513	21.3847	0.0118301	102.581	0.01	24.8476	0.01	59.1477	0.567492	70.38	0.0807936	72.7156	0.231876	76.6214	0.0235297
B4DM31	cDNA FLJ54022, highly similar to Exportin-2 OS=Homo sapiens PE=2 SV=1 - [B4DM31_HUMAN]	9.20241	100	17.3997	100					14.4081	36.6029					26.757	100
B4DMA2	cDNA FLJ54023, highly similar to Heat shock protein HSP 90-beta OS=Homo sapiens PE=2 SV=1 - [B4DMA2_HUMAN]	55.7726	4.38845	28.3637	100	41.6368	100			60.719	4.35155	83.1551	4.45129	57.0315	98.0131	48.6358	8.06299	11.53	0.976256	8.51429	100			6.12152	100					8.40842	0	5.98543	0.166632
B4DIW2	cDNA FLJ54035, highly similar to Neutral alpha-glucosidase AB OS=Homo sapiens PE=2 SV=1 - [B4DIW2_HUMAN]	3.43788	0									2.3599								3.44261	2.74195			0	1.56667
B4DZ22	cDNA FLJ54042, highly similar to ATP-binding cassette sub-family D member 3 OS=Homo sapiens PE=2 SV=1 - [B4DZ22_HUMAN]			15.518	0.655323					3.59717	3.84279	11.3754	100	1.93031	0			28.0123	100	35.527	5.99433	15.4697	100	23.9549	100	49.6317	100	60.689	100
B4E2Z3	cDNA FLJ54090, highly similar to 4F2 cell-surface antigen heavy chain OS=Homo sapiens PE=2 SV=1 - [B4E2Z3_HUMAN]											25.9663	100											12.4832	2.39266
B7Z5H0	cDNA FLJ54129, highly similar to Nucleosome assembly protein 1-like 1 OS=Homo sapiens PE=2 SV=1 - [B7Z5H0_HUMAN]															4.82593	0.0359471			13.0249	0.0583026
B4DVI7	cDNA FLJ54176, highly similar to Signal recognition particle 68 kDa protein OS=Homo sapiens PE=2 SV=1 - [B4DVI7_HUMAN]																															26.558	100
B4E318	cDNA FLJ54246, highly similar to Homo sapiens BRCA2 and CDKN1A interacting protein (BCCIP), transcript variant C, mRNA OS=Homo sapiens PE=2 SV=1 - [B4E318_HUMAN]																			3.59554	100
B4E343	cDNA FLJ54249, highly similar to U3 small nucleolar RNA-associated protein 14 homolog A OS=Homo sapiens PE=2 SV=1 - [B4E343_HUMAN]																					14.327	0.01
B4E0U7	cDNA FLJ54264, highly similar to Exocyst complex component 5 OS=Homo sapiens PE=2 SV=1 - [B4E0U7_HUMAN]																			3.65647
B4DX39	cDNA FLJ54282, highly similar to Protein FAM44C OS=Homo sapiens PE=2 SV=1 - [B4DX39_HUMAN]											2.73102	100
B4DFG6	cDNA FLJ54285, highly similar to 28S ribosomal protein S18b, mitochondrial OS=Homo sapiens PE=2 SV=1 - [B4DFG6_HUMAN]											2.5549	0.0552259
B4DTX6	cDNA FLJ54311, highly similar to Ran-binding protein 6 OS=Homo sapiens PE=2 SV=1 - [B4DTX6_HUMAN]																	8.8279	37.6739	7.54332	0.0669936	11.5986	100
B4DLA6	cDNA FLJ54365, highly similar to DNA replication licensing factor MCM4 OS=Homo sapiens PE=2 SV=1 - [B4DLA6_HUMAN]	6.22833	1.99564	3.51271	100	0	0
B7Z597	cDNA FLJ54373, highly similar to 60 kDa heat shock protein, mitochondrial OS=Homo sapiens PE=2 SV=1 - [B7Z597_HUMAN]	75.8221	100	106.923	84.0861	24.3223	5.60429	5.39264	100	26.2807	8.49387			48.7101	100	53.7069	100	30.9206	10.5018	44.2814	100	23.0247	100	26.3659	100	11.1034	100	23.9015	3.16113	19.2733	49.2519	22.3979	1.30228
B4DQ49	cDNA FLJ54374, highly similar to Homo sapiens keratin 78 (KRT78), mRNA OS=Homo sapiens PE=2 SV=1 - [B4DQ49_HUMAN]													3.05486	0
B4DRY0	cDNA FLJ54379, highly similar to Keratin, type II cytoskeletal 6E OS=Homo sapiens PE=2 SV=1 - [B4DRY0_HUMAN]	82.4464	0
B4DH82	cDNA FLJ54437, highly similar to RRP5 protein homolog (Fragment) OS=Homo sapiens PE=2 SV=1 - [B4DH82_HUMAN]	2.13965	0
B4DNN3	cDNA FLJ54453, highly similar to Glutaminyl-tRNA synthetase (EC 6.1.1.18) OS=Homo sapiens PE=2 SV=1 - [B4DNN3_HUMAN]	24.3949	7.59225			16.5868	1.96351			12.4989	1.22707	25.9934	0.508088
B4E0B9	cDNA FLJ54526, highly similar to 5'-3' exoribonuclease 2 (EC 3.1.11.-) OS=Homo sapiens PE=2 SV=1 - [B4E0B9_HUMAN]																					5.38898	0.0875014
B4DRY5	cDNA FLJ54538, highly similar to Transportin-2 OS=Homo sapiens PE=2 SV=1 - [B4DRY5_HUMAN]											18.791	100					31.8556	100	37.9285	5.37885					41.7726	100	51.318	100
B4DUQ1	cDNA FLJ54552, highly similar to Heterogeneous nuclear ribonucleoprotein K OS=Homo sapiens PE=2 SV=1 - [B4DUQ1_HUMAN]									56.5377	0.871748	63.222	0.0988006	26.4968	0.0305056	30.7646	0.175294	46.937	0.0980025	37.0476	0.01			20.5788	0.01			39.204	0.0345885			27.2945	0.01
B4E0R6	cDNA FLJ54573, highly similar to Importin beta-3 OS=Homo sapiens PE=2 SV=1 - [B4E0R6_HUMAN]									2.51948	0
B7Z1D3	cDNA FLJ54585 OS=Homo sapiens PE=2 SV=1 - [B7Z1D3_HUMAN]			2.55875																												1.73959
B4DGX3	cDNA FLJ54607, highly similar to Multifunctional protein ADE2 OS=Homo sapiens PE=2 SV=1 - [B4DGX3_HUMAN]							4.12479	100
B4DHG4	cDNA FLJ54619, highly similar to Exocyst complex component 5 OS=Homo sapiens PE=2 SV=1 - [B4DHG4_HUMAN]																							2.30544	100							2.98164	1.65081
B4DEZ7	cDNA FLJ54626, highly similar to SEC14-like protein 1 OS=Homo sapiens PE=2 SV=1 - [B4DEZ7_HUMAN]					2.44527	0
B4DLX6	cDNA FLJ54636, highly similar to Phosphatidylinositol-4,5-bisphosphate 3-kinase catalytic subunit alpha isoform (EC 2.7.1.153) OS=Homo sapiens PE=2 SV=1 - [B4DLX6_HUMAN]					1.95523	100
B7Z1G3	cDNA FLJ54667, highly similar to Serine/threonine-protein phosphatase 2A 65 kDa regulatory subunit A beta isoform OS=Homo sapiens PE=2 SV=1 - [B7Z1G3_HUMAN]																			8.80156		2.91167	0
B7Z2E2	cDNA FLJ54671, highly similar to Calcium-binding mitochondrial carrier protein Aralar2 OS=Homo sapiens PE=2 SV=1 - [B7Z2E2_HUMAN]	15.1785	12.5707							2.79792	1.98271			3.65859	0
B4DHE5	cDNA FLJ54675, highly similar to Homo sapiens leucine zipper protein 5 (LUZP5), mRNA OS=Homo sapiens PE=2 SV=1 - [B4DHE5_HUMAN]	2.94335	100																			6.30855	100			2.26491	51.6099			2.5471	100
B7Z8A0	cDNA FLJ54727, highly similar to 6-phosphofructo-2-kinase/fructose-2,6-biphosphatase 3 OS=Homo sapiens PE=2 SV=1 - [B7Z8A0_HUMAN]	29.2555	0.0243442			65.6699	0.00993605			67.5606	0.87464	25.2981	0.01	30.6261	0.01
B4DRD7	cDNA FLJ54752, highly similar to Poly(rC)-binding protein 2 OS=Homo sapiens PE=2 SV=1 - [B4DRD7_HUMAN]																					14.8178	1.07199
B4DVK5	cDNA FLJ54759, highly similar to DNA replication licensing factor MCM5 OS=Homo sapiens PE=2 SV=1 - [B4DVK5_HUMAN]	3.72321	4.68275							2.28311	0.97242
B4DKK3	cDNA FLJ54791, highly similar to DnaJ homolog subfamily C member 7 OS=Homo sapiens PE=2 SV=1 - [B4DKK3_HUMAN]			40.0429	100
B4DHM6	cDNA FLJ54808, highly similar to TBC1 domain family member 13 OS=Homo sapiens PE=2 SV=1 - [B4DHM6_HUMAN]							2.50323	100
B4E358	cDNA FLJ54828, highly similar to Src substrate cortactin OS=Homo sapiens PE=2 SV=1 - [B4E358_HUMAN]	8.18646	7.14271
B4DWJ7	cDNA FLJ54968 OS=Homo sapiens PE=2 SV=1 - [B4DWJ7_HUMAN]																															0
B4DPI9	cDNA FLJ54985, highly similar to Nucleolar GTP-binding protein 2 OS=Homo sapiens PE=2 SV=1 - [B4DPI9_HUMAN]																									2.49429	62.2393			3.18752	0
B4DXU3	cDNA FLJ54989, highly similar to Mitochondrial import receptor subunit TOM34 OS=Homo sapiens PE=2 SV=1 - [B4DXU3_HUMAN]					3.28775	0
B4E356	cDNA FLJ54993, highly similar to ATP-dependent DNA helicase 2 subunit 1 (EC 3.6.1.-) OS=Homo sapiens PE=2 SV=1 - [B4E356_HUMAN]			5.19789	37.0961													2.21387	1.1991
B4DDH8	cDNA FLJ55184, highly similar to Homo sapiens leukocyte receptor cluster (LRC) member 4 (LENG4), mRNA OS=Homo sapiens PE=2 SV=1 - [B4DDH8_HUMAN]											2.24094	100					2.72363	100			6.33978	100							2.53652	0
B4DW52	cDNA FLJ55253, highly similar to Actin, cytoplasmic 1 OS=Homo sapiens PE=2 SV=1 - [B4DW52_HUMAN]	251.476	1.01103			139.107	0.440953							44.9369	0.610232	48.7915	0.0662763	191.11	0.0766157											215.448	0.01
B7Z2P6	cDNA FLJ55296, highly similar to Homo sapiens WD repeat domain 42A (WDR42A), mRNA OS=Homo sapiens PE=2 SV=1 - [B7Z2P6_HUMAN]																									9.73745	100	25.1857	100	20.5317	100	26.9556	0.664584
B7Z8S4	cDNA FLJ55316 OS=Homo sapiens PE=2 SV=1 - [B7Z8S4_HUMAN]																															2.73409
B4DF68	cDNA FLJ55325, highly similar to Heat-shock protein 105 kDa OS=Homo sapiens PE=2 SV=1 - [B4DF68_HUMAN]					35.1694	1.77588															8.56388	37.1781
B4DRH8	cDNA FLJ55358, highly similar to Mitogen-activated protein kinase kinase kinase7 (EC 2.7.11.25) OS=Homo sapiens PE=2 SV=1 - [B4DRH8_HUMAN]									32.7448	1.34854
B4DT66	cDNA FLJ55367, highly similar to Rattus norvegicus SDA1 domain containing 1 (Sdad1), mRNA OS=Homo sapiens PE=2 SV=1 - [B4DT66_HUMAN]																													5.29425	0
B4DVI2	cDNA FLJ55415, highly similar to Gamma-glutamyl hydrolase (EC 3.4.19.9) OS=Homo sapiens PE=2 SV=1 - [B4DVI2_HUMAN]			2.74432
B4E091	cDNA FLJ55438, highly similar to Splicing factor 3 subunit 1 OS=Homo sapiens PE=2 SV=1 - [B4E091_HUMAN]	29.8975	0.238252	11.6721	0.01					31.3444	0.675528	11.3629	0.01			3.17281		5.34646	0.01			6.84295	0.0685769	5.40845	0.01	4.69629	0.131598	2.38087	0.0272855	1.82549	0.0286837	2.18861	0.01
B4E206	cDNA FLJ55441, highly similar to Nuclear pore complex protein Nup133 OS=Homo sapiens PE=2 SV=1 - [B4E206_HUMAN]																					4.85535	11.7827
B4E2M0	cDNA FLJ55443, highly similar to Ras GTPase-activating-like protein IQGAP1 OS=Homo sapiens PE=2 SV=1 - [B4E2M0_HUMAN]											9.9316	8.1003
B4E3M6	cDNA FLJ55446, highly similar to Superkiller viralicidic activity 2-like 2 (EC 3.6.1.-) OS=Homo sapiens PE=2 SV=1 - [B4E3M6_HUMAN]	5.63656	0	2.77184																		2.27476	0.01									2.32189	100
B4DY50	cDNA FLJ55528, highly similar to Transducin beta-like 2 protein OS=Homo sapiens PE=2 SV=1 - [B4DY50_HUMAN]																									5.94785	100
B4DVK6	cDNA FLJ55564, highly similar to Probable E3 ubiquitin-protein ligase HECTD3 OS=Homo sapiens PE=2 SV=1 - [B4DVK6_HUMAN]																															2.1777	100
B4DVS1	cDNA FLJ55596, moderately similar to Mus musculus MAX gene associated (Mga), mRNA (Fragment) OS=Homo sapiens PE=2 SV=1 - [B4DVS1_HUMAN]																	4.66221	0	14.8401	0.01	6.91009	0.089547	1.9908		3.19232	0.0723018	5.95481	0.0271893	9.28866	0.01
B4DF22	cDNA FLJ55615, highly similar to SWI/SNF-related matrix-associatedactin-dependent regulator of chromatin subfamily C member 2 OS=Homo sapiens PE=2 SV=1 - [B4DF22_HUMAN]			3.33556																		2.82029	0
B4E0S6	cDNA FLJ55635, highly similar to pre-mRNA-splicing factorATP-dependent RNA helicase DHX15 (EC 3.6.1.-) OS=Homo sapiens PE=2 SV=1 - [B4E0S6_HUMAN]																	19.4044	0.299642	11.4508	0.0177199					16.0083	0.150292			17.2431	0.068644
B4DKZ9	cDNA FLJ55705, highly similar to Threonyl-tRNA synthetase, cytoplasmic (EC 6.1.1.3) OS=Homo sapiens PE=2 SV=1 - [B4DKZ9_HUMAN]			2.69634								1.69171	0.831911
B4DPM7	cDNA FLJ55739, highly similar to 26S proteasome non-ATPase regulatory subunit 3 OS=Homo sapiens PE=2 SV=1 - [B4DPM7_HUMAN]																							5.18393	0.0903546			10.2329	100			12.4106	0.539442
B4DS46	cDNA FLJ55751, highly similar to DNA replication licensing factor MCM3 OS=Homo sapiens PE=2 SV=1 - [B4DS46_HUMAN]			10.9414	100
B4DY96	cDNA FLJ55769, highly similar to Trifunctional enzyme subunit beta, mitochondrial OS=Homo sapiens PE=2 SV=1 - [B4DY96_HUMAN]																							11.8168	100
B7Z4U6	cDNA FLJ55803, highly similar to Gelsolin OS=Homo sapiens PE=2 SV=1 - [B7Z4U6_HUMAN]			3.22744	0.01	2.48646	0.00993605									2.97803	0.01	25.103	0.01	10.9338	0.01	12.1517	0.01	2.76776	0.01	11.1958	0.00362107	10.9325	0.01	15.8947	0.01	6.33687
B4DRW1	cDNA FLJ55805, highly similar to Keratin, type II cytoskeletal 4 OS=Homo sapiens PE=2 SV=1 - [B4DRW1_HUMAN]																									5.88542	0.171432
B4DET0	cDNA FLJ55900, highly similar to Pre-mRNA-splicing factor ATP-dependent RNA helicase PRP16 (EC 3.6.1.-) OS=Homo sapiens PE=2 SV=1 - [B4DET0_HUMAN]			30.7672	0.01
B4DDZ9	cDNA FLJ55944, highly similar to Kinetochore-associated protein 1 OS=Homo sapiens PE=2 SV=1 - [B4DDZ9_HUMAN]																					2.32618	100
B4DI12	cDNA FLJ56014, highly similar to Homo sapiens kinase D-interacting substance of 220 kDa (KIDINS220), mRNA OS=Homo sapiens PE=2 SV=1 - [B4DI12_HUMAN]											6.471	49.3828																			5.13799	0.706192
B4DXX1	cDNA FLJ56040 OS=Homo sapiens PE=2 SV=1 - [B4DXX1_HUMAN]																									5.51171	0	2.86061		8.27296	5.24054	2.8899
B4DE69	cDNA FLJ56053, highly similar to Serine/threonine-protein phosphatase 2A 65 kDa regulatory subunit A alpha isoform OS=Homo sapiens PE=2 SV=1 - [B4DE69_HUMAN]											10.095	1.26607							8.50413				9.50091	0.0817802
B7Z2A1	cDNA FLJ56068, highly similar to DNA damage-binding protein 1 OS=Homo sapiens PE=2 SV=1 - [B7Z2A1_HUMAN]					8.96859	100
B7Z4M5	cDNA FLJ56114, highly similar to Rap1 GTPase-GDP dissociation stimulator 1 OS=Homo sapiens PE=2 SV=1 - [B7Z4M5_HUMAN]			9.36131	100																					94.313	17.1107
B7Z5C1	cDNA FLJ56126, highly similar to Programmed cell death 6-interacting protein OS=Homo sapiens PE=2 SV=1 - [B7Z5C1_HUMAN]			9.90935	100	3.96583	100													2.09012
B4DQY1	cDNA FLJ56133, highly similar to Serine/threonine-protein phosphatase 2A 65 kDa regulatory subunit A alpha isoform OS=Homo sapiens PE=2 SV=1 - [B4DQY1_HUMAN]			36.5643	2.98166
B7Z8M8	cDNA FLJ56196, highly similar to Band 4.1-like protein 3 OS=Homo sapiens PE=2 SV=1 - [B7Z8M8_HUMAN]	13.3519	0.00950408									8.18184	0.01
B4DS32	cDNA FLJ56236, highly similar to Exportin-2 OS=Homo sapiens PE=2 SV=1 - [B4DS32_HUMAN]					6.05998	100
B4DY59	cDNA FLJ56267, highly similar to Transducin beta-like 2 protein OS=Homo sapiens PE=2 SV=1 - [B4DY59_HUMAN]	4.37804	3.34009	3.48189	0.835445													2.93116	100	1.94188								3.86285		11.5342	100	3.7566	0.598384
B4DZH7	cDNA FLJ56367 OS=Homo sapiens PE=2 SV=1 - [B4DZH7_HUMAN]	11.3294	0							4.18719	3.77597	4.26064	100			2.6358	100	3.64548	0									2.40725
B4DYR8	cDNA FLJ56473, highly similar to Zinc finger and BTB domain-containing protein 38 OS=Homo sapiens PE=2 SV=1 - [B4DYR8_HUMAN]																	2.34325	0
B4DSI9	cDNA FLJ56483, highly similar to Eukaryotic translation initiation factor 4 gamma 1 OS=Homo sapiens PE=2 SV=1 - [B4DSI9_HUMAN]			5.48415	5.69098																											19.3697	100
B7Z3E7	cDNA FLJ56510, highly similar to Tumor suppressor p53-binding protein 1 OS=Homo sapiens PE=2 SV=1 - [B7Z3E7_HUMAN]																					12.7902	0.147486
B4DJT7	cDNA FLJ56511, highly similar to Neurofilament triplet M protein OS=Homo sapiens PE=2 SV=1 - [B4DJT7_HUMAN]																					3.36195	0.0604727
B7Z5I6	cDNA FLJ56516, highly similar to Nuclear pore complex protein Nup88 OS=Homo sapiens PE=2 SV=1 - [B7Z5I6_HUMAN]																					2.46134	0.01
B7Z8F4	cDNA FLJ56523, highly similar to ATP-dependent RNA helicase DHX8 (EC 3.6.1.-) OS=Homo sapiens PE=2 SV=1 - [B7Z8F4_HUMAN]									2.00079	0
B4DED6	cDNA FLJ56545, highly similar to ATP-dependent RNA helicase DDX50 (EC 3.6.1.-) OS=Homo sapiens PE=2 SV=1 - [B4DED6_HUMAN]			10.4195	0.01
B4DPU3	cDNA FLJ56548, highly similar to Elongation factor 2 OS=Homo sapiens PE=2 SV=1 - [B4DPU3_HUMAN]													9.37951	34.4096
B4DL98	cDNA FLJ56563, highly similar to Golgin subfamily B member 1 (Fragment) OS=Homo sapiens PE=2 SV=1 - [B4DL98_HUMAN]	3.70168	2.30066
B4DSP8	cDNA FLJ56596, highly similar to Exportin-7 OS=Homo sapiens PE=2 SV=1 - [B4DSP8_HUMAN]															0								12.1195	0.38023
B4E1P5	cDNA FLJ56599, highly similar to Eukaryotic translation initiation factor 2C3 OS=Homo sapiens PE=2 SV=1 - [B4E1P5_HUMAN]					2.5448	100
B4DLY2	cDNA FLJ56600, highly similar to Large proline-rich protein BAT2 OS=Homo sapiens PE=2 SV=1 - [B4DLY2_HUMAN]			3.93225		7.22391	0.00993605
B4E164	cDNA FLJ56613, highly similar to Serine/threonine-protein kinase TBK1 (EC 2.7.11.1) OS=Homo sapiens PE=2 SV=1 - [B4E164_HUMAN]									5.14347	0.87706	2.52586	0.01	6.16329	0.01	2.77623	0.01
B4DZN1	cDNA FLJ56624, highly similar to Histone deacetylase 6 OS=Homo sapiens PE=2 SV=1 - [B4DZN1_HUMAN]																	15.8293	1.09146	17.1894	0.01
B4DKV8	cDNA FLJ56665, highly similar to Nucleoporin Nup37 OS=Homo sapiens PE=2 SV=1 - [B4DKV8_HUMAN]																							2.08549	1.89319
B4DMP7	cDNA FLJ56666, highly similar to Adhesion-regulating molecule 1 OS=Homo sapiens PE=2 SV=1 - [B4DMP7_HUMAN]	2.91551	0
B4E0L2	cDNA FLJ56706, highly similar to Bcl-2 homologous antagonist/killer OS=Homo sapiens PE=2 SV=1 - [B4E0L2_HUMAN]											3.27059
B4DLT5	cDNA FLJ56739, highly similar to Alpha-galactosidase A (EC 3.2.1.22) OS=Homo sapiens PE=2 SV=1 - [B4DLT5_HUMAN]																	3.31096	0			8.11907	0	2.85608	100
B4DW30	cDNA FLJ56743, highly similar to RuvB-like 2 (EC 3.6.1.-) OS=Homo sapiens PE=2 SV=1 - [B4DW30_HUMAN]									2.41474	0.522521	2.71672														2.04147	0	6.14241	14.2214			3.46197	0.0826149
B7Z3H3	cDNA FLJ56748, highly similar to Centrosomal protein of 70 kDa OS=Homo sapiens PE=2 SV=1 - [B7Z3H3_HUMAN]											2.24863	0.01
B4DR67	cDNA FLJ56758, highly similar to Dolichyl-phosphate beta-glucosyltransferase (EC 2.4.1.117) OS=Homo sapiens PE=2 SV=1 - [B4DR67_HUMAN]			2.56384	11.9589
B7Z246	cDNA FLJ56782, moderately similar to Mus musculus experimental autoimmune prostatitis antigen 2 (Eapa2), mRNA OS=Homo sapiens PE=2 SV=1 - [B7Z246_HUMAN]	2.92458	16.428
B4DDU7	cDNA FLJ56797, highly similar to Aladin OS=Homo sapiens PE=2 SV=1 - [B4DDU7_HUMAN]																					4.54766	0.125094
B4DWZ7	cDNA FLJ56802, highly similar to LanC-like protein 2 OS=Homo sapiens PE=2 SV=1 - [B4DWZ7_HUMAN]	10.2448	100					1.9296	100
B4DQ50	cDNA FLJ56823, highly similar to Protein-glutamine gamma-glutamyltransferase E (EC 2.3.2.13) OS=Homo sapiens PE=2 SV=1 - [B4DQ50_HUMAN]	6.92683	0.0113418	3.62808																												2.65871	100
B4DJR0	cDNA FLJ56917, moderately similar to Homo sapiens GDP-mannose pyrophosphorylase A (GMPPA), transcript variant 2, mRNA OS=Homo sapiens PE=2 SV=1 - [B4DJR0_HUMAN]																									3.04605	0
B4E1J7	cDNA FLJ56935, highly similar to Centromere/kinetochore protein zw10 homolog OS=Homo sapiens PE=2 SV=1 - [B4E1J7_HUMAN]	4.80055	100	2.22974	100					2.14338	100			2.19713	100	0	5.2434									7.47993	100	9.6632	100	7.17154	100
B4DPJ9	cDNA FLJ57073, highly similar to Double-stranded RNA-binding protein Staufenhomolog 1 OS=Homo sapiens PE=2 SV=1 - [B4DPJ9_HUMAN]									6.26018	0
B4DR71	cDNA FLJ57078, highly similar to Homo sapiens opioid receptor, sigma 1 (OPRS1), transcript variant 1, mRNA OS=Homo sapiens PE=2 SV=1 - [B4DR71_HUMAN]																			0	100
B4DYP6	cDNA FLJ57094, highly similar to Probable ATP-dependent RNA helicase DDX47 (EC3.6.1.-) OS=Homo sapiens PE=2 SV=1 - [B4DYP6_HUMAN]	2.60797	0.00950408																			3.00038	0
B4E2U7	cDNA FLJ57096, highly similar to Hypoxia-inducible factor 1 alpha OS=Homo sapiens PE=2 SV=1 - [B4E2U7_HUMAN]									2.61878	1.34488
B4DHV8	cDNA FLJ57111, highly similar to Dolichyl pyrophosphate Man9GlcNAc2 alpha-1,3-glucosyltransferase (EC 2.4.1.-) OS=Homo sapiens PE=2 SV=1 - [B4DHV8_HUMAN]											1.98849		1.85224	100
B4DIP7	cDNA FLJ57114, highly similar to Niemann-Pick C1 protein OS=Homo sapiens PE=2 SV=1 - [B4DIP7_HUMAN]											2.48765
B4DKS8	cDNA FLJ57121, highly similar to Heterogeneous nuclear ribonucleoprotein F OS=Homo sapiens PE=2 SV=1 - [B4DKS8_HUMAN]																	24.5947	2.29532							14.2598	0.634443	9.66685	0.0664886			17.8586	0.0377741
B4DGI7	cDNA FLJ57148, highly similar to Homo sapiens pyrroline-5-carboxylate reductase-like (PYCRL), mRNA OS=Homo sapiens PE=2 SV=1 - [B4DGI7_HUMAN]	1.85566	100
B7Z3S5	cDNA FLJ57150, highly similar to Mitogen-activated protein kinase kinase kinase 7-interacting protein 1 OS=Homo sapiens PE=2 SV=1 - [B7Z3S5_HUMAN]							4.23454	0.01
B4DSX8	cDNA FLJ57193, highly similar to Tuftelin-interacting protein 11 OS=Homo sapiens PE=2 SV=1 - [B4DSX8_HUMAN]																											2.03049
B4DXF1	cDNA FLJ57223 OS=Homo sapiens PE=2 SV=1 - [B4DXF1_HUMAN]											5.85059	0.0575643
B4DDC8	cDNA FLJ57252, highly similar to Protein phosphatase 2C isoform gamma (EC 3.1.3.16) OS=Homo sapiens PE=2 SV=1 - [B4DDC8_HUMAN]	6.02428	0.0149037							0	0.016697									2.79695				1.71686	1.10948
B4E0X2	cDNA FLJ57286, highly similar to RAF proto-oncogene serine/threonine-protein kinase (EC 2.7.11.1) OS=Homo sapiens PE=2 SV=1 - [B4E0X2_HUMAN]																															71.0617	1.53658
B4E1Q7	cDNA FLJ57294, highly similar to Lipoamide acyltransferase component of branched-chain alpha-keto acid dehydrogenase complex, mitochondrial (EC 2.3.1.168) OS=Homo sapiens PE=2 SV=1 - [B4E1Q7_HUMAN]			8.18917	1.87326
B4DN01	cDNA FLJ57332, highly similar to COP9 signalosome complex subunit 3 OS=Homo sapiens PE=2 SV=1 - [B4DN01_HUMAN]	3.30564	0.00950408																											3.97079	100	3.00198	100
B4DN47	cDNA FLJ57333, highly similar to Gap junction alpha-1 protein OS=Homo sapiens PE=2 SV=1 - [B4DN47_HUMAN]																			2.94891						2.75531	66.7684	3.35738
B4DTP3	cDNA FLJ57343, highly similar to Homo sapiens ankyrin repeat domain 17 (ANKRD17), transcript variant 1, mRNA (Fragment) OS=Homo sapiens PE=2 SV=1 - [B4DTP3_HUMAN]																									6.02206	73.3266			19.7327	100	27.2738	100
B4DHR8	cDNA FLJ57370, highly similar to COP9 signalosome complex subunit 6 OS=Homo sapiens PE=2 SV=1 - [B4DHR8_HUMAN]																															0	100
B4E0E8	cDNA FLJ57461, highly similar to Poly(A)-specific ribonuclease PARN (EC 3.1.13.4) OS=Homo sapiens PE=2 SV=1 - [B4E0E8_HUMAN]	3.11462	0.0134406							3.56449	0											2.69789	0.0777158					2.89689	6.78144
B4DFA0	cDNA FLJ57482, highly similar to Carbonic anhydrase-related protein OS=Homo sapiens PE=2 SV=1 - [B4DFA0_HUMAN]					2.15693	100
B4DV31	cDNA FLJ57497, highly similar to Peroxisomal biogenesis factor 3 OS=Homo sapiens PE=2 SV=1 - [B4DV31_HUMAN]																					4.79535	100
B4DKU1	cDNA FLJ57520, highly similar to Homo sapiens NMD3 homolog (NMD3), mRNA OS=Homo sapiens PE=2 SV=1 - [B4DKU1_HUMAN]					5.17372	100
B4DL80	cDNA FLJ57525, highly similar to Cell division cycle protein 27 homolog OS=Homo sapiens PE=2 SV=1 - [B4DL80_HUMAN]																											5.3332	100			6.39949	100
B4DPN7	cDNA FLJ57553, highly similar to SPFH domain-containing protein 1 OS=Homo sapiens PE=2 SV=1 - [B4DPN7_HUMAN]													2.78909	100
B4DQR2	cDNA FLJ57562, highly similar to Cleavage and polyadenylation specificityfactor 73 kDa subunit OS=Homo sapiens PE=2 SV=1 - [B4DQR2_HUMAN]	3.29114	0
B4DR90	cDNA FLJ57569, highly similar to Serine palmitoyltransferase 1 (EC 2.3.1.50) OS=Homo sapiens PE=2 SV=1 - [B4DR90_HUMAN]																			6.9808		3.22987	0			2.43225	100
B4DR91	cDNA FLJ57570, highly similar to 26S protease regulatory subunit S10B OS=Homo sapiens PE=2 SV=1 - [B4DR91_HUMAN]					2.36282	0																			2.43857	0
B4DUT7	cDNA FLJ57604, highly similar to GMP synthase (glutamine-hydrolyzing) (EC 6.3.5.2) OS=Homo sapiens PE=2 SV=1 - [B4DUT7_HUMAN]	6.74415	100			16.5996	100	5.71194	77.4926			1.99302						9.23565	100	27.558	100	11.2435	100	11.822	100
B4DNG5	cDNA FLJ57752 OS=Homo sapiens PE=2 SV=1 - [B4DNG5_HUMAN]															1.97016
B4DNG7	cDNA FLJ57753, highly similar to Melanoma-associated antigen D2 OS=Homo sapiens PE=2 SV=1 - [B4DNG7_HUMAN]					3.06168	0.470245					7.77991	16.0758	6.41502	2.74425	6.93029	3.24922			2.90173	100			2.17522	1.00265			3.1691		0	0.154409	10.6492	0.721468
B4DRA2	cDNA FLJ57828, highly similar to Treacle protein (Fragment) OS=Homo sapiens PE=2 SV=1 - [B4DRA2_HUMAN]	8.60416	4.52009
B4DRC7	cDNA FLJ57829 OS=Homo sapiens PE=2 SV=1 - [B4DRC7_HUMAN]					2.9311	0											2.25859	0	2.56973		6.20125	100	2.16984	100
B4E1S3	cDNA FLJ57860, highly similar to Transmembrane protein 109 OS=Homo sapiens PE=2 SV=1 - [B4E1S3_HUMAN]											6.77131	100			3.02007				2.61363				2.83546								2.94698
B4DDM6	cDNA FLJ57899, highly similar to Mitotic checkpoint protein BUB3 OS=Homo sapiens PE=2 SV=1 - [B4DDM6_HUMAN]	7.42471	3.44197	5.92885	100	3.71849	1.5519			5.41312	0.412873	7.34456	6.03496	2.37814	0
B4DIR9	cDNA FLJ57993, highly similar to Mitogen-activated protein kinase kinase kinase7-interacting protein 2 OS=Homo sapiens PE=2 SV=1 - [B4DIR9_HUMAN]	30.6044	0.00950408	19.9797	0.01	25.5556	0.108464					37.7853	0.01	20.0549	0.01	12.6311	0.01	2.36948	0	2.25603		2.01442	0.119001
B4DLB1	cDNA FLJ58017, moderately similar to Treacle protein OS=Homo sapiens PE=2 SV=1 - [B4DLB1_HUMAN]									2.51793	0
B7Z4P1	cDNA FLJ58024, highly similar to NADH-ubiquinone oxidoreductase 20 kDa subunit, mitochondrial (EC 1.6.5.3) OS=Homo sapiens PE=2 SV=1 - [B7Z4P1_HUMAN]																	2.92381	0
B4DNA0	cDNA FLJ58027 OS=Homo sapiens PE=2 SV=1 - [B4DNA0_HUMAN]																			2.99083						2.1962	0
B4DDF3	cDNA FLJ58050, highly similar to Interleukin enhancer-binding factor 3 OS=Homo sapiens PE=2 SV=1 - [B4DDF3_HUMAN]													5.00185	0.01
B4DPV3	cDNA FLJ58109, highly similar to Protein diaphanous homolog 3 (Fragment) OS=Homo sapiens PE=2 SV=1 - [B4DPV3_HUMAN]	1.9794	0
B4DQ46	cDNA FLJ58155, highly similar to Cohesin subunit SA-2 OS=Homo sapiens PE=2 SV=1 - [B4DQ46_HUMAN]																									3.75797	7.88837	2.8029
B4DGH7	cDNA FLJ58169, highly similar to Anaphase-promoting complex subunit 2 (APC2)(Cyclosome subunit 2) OS=Homo sapiens PE=2 SV=1 - [B4DGH7_HUMAN]																															0	0.0126026
B4DX55	cDNA FLJ58171, moderately similar to Melanoma-associated antigen D2 OS=Homo sapiens PE=2 SV=1 - [B4DX55_HUMAN]	15.3836	0.0613105							13.3991	0.524692
B4DPE5	cDNA FLJ58206, highly similar to Tuftelin-interacting protein 11 OS=Homo sapiens PE=2 SV=1 - [B4DPE5_HUMAN]																													5.4283	0.115375	4.03915
B4DMM1	cDNA FLJ58265, highly similar to Ubiquitin-protein ligase BRE1B (EC 6.3.2.-) OS=Homo sapiens PE=2 SV=1 - [B4DMM1_HUMAN]	1.88376	0
B4DR08	cDNA FLJ58273, highly similar to Homo sapiens ankyrin repeat domain 17 (ANKRD17), transcript variant 1, mRNA OS=Homo sapiens PE=2 SV=1 - [B4DR08_HUMAN]																											6.83262	11.1502
B4DVQ0	cDNA FLJ58286, highly similar to Actin, cytoplasmic 2 OS=Homo sapiens PE=2 SV=1 - [B4DVQ0_HUMAN]									89.14	0.753292
B4DXR7	cDNA FLJ58302, highly similar to Importin-4 OS=Homo sapiens PE=2 SV=1 - [B4DXR7_HUMAN]			3.12994
B4DYH7	cDNA FLJ58306, highly similar to Homo sapiens nischarin (NISCH), mRNA OS=Homo sapiens PE=2 SV=1 - [B4DYH7_HUMAN]																											3.43929	10.0105
B4DJ17	cDNA FLJ58315, highly similar to Heme carrier protein 1 OS=Homo sapiens PE=2 SV=1 - [B4DJ17_HUMAN]											2.39865
B4DSP6	cDNA FLJ58323, highly similar to Ribosomal protein S6 kinase-like 1 (EC 2.7.11.1) OS=Homo sapiens PE=2 SV=1 - [B4DSP6_HUMAN]																			2.22701	100
B4DXB6	cDNA FLJ58335, highly similar to GPI transamidase component PIG-U OS=Homo sapiens PE=2 SV=1 - [B4DXB6_HUMAN]											2.47705	83.7171
B4DIU0	cDNA FLJ58391, highly similar to Exosome complex exonuclease RRP42 (EC 3.1.13.-) OS=Homo sapiens PE=2 SV=1 - [B4DIU0_HUMAN]	2.1402	1.63018	2.37989	0.776788					2.53149	0											5.18663	0					3.02073	0.147996
B4DST7	cDNA FLJ58406, weakly similar to Mus musculus experimental autoimmune prostatitis antigen 2 (Eapa2), mRNA OS=Homo sapiens PE=2 SV=1 - [B4DST7_HUMAN]			6.49529	4.18719
B4DSU9	cDNA FLJ58421, highly similar to Cleavage and polyadenylation specificity factor 6 OS=Homo sapiens PE=2 SV=1 - [B4DSU9_HUMAN]			8.04922	2.22025
B4E054	cDNA FLJ58444, highly similar to Vacuolar ATP synthase subunit H (EC 3.6.3.14) OS=Homo sapiens PE=2 SV=1 - [B4E054_HUMAN]											11.253	100
B4E266	cDNA FLJ58466, highly similar to Leucyl-tRNA synthetase, cytoplasmic (EC 6.1.1.4) OS=Homo sapiens PE=2 SV=1 - [B4E266_HUMAN]	33.6494	3.7204			8.91814	0.545803					12.5565	0.784267					8.38297	1.46205							8.99641	1.03311			18.902	0.291405
B4DF80	cDNA FLJ58527, highly similar to Nucleolar protein 6 OS=Homo sapiens PE=2 SV=1 - [B4DF80_HUMAN]			12.2714	0.01																	5.33481	0.01
B7Z5N7	cDNA FLJ58612, highly similar to Sec1 family domain-containing protein 1 OS=Homo sapiens PE=2 SV=1 - [B7Z5N7_HUMAN]																							2.58724	0.999256							0	1.36244
B4DXV1	cDNA FLJ58642, highly similar to Homo sapiens elongation protein 3 homolog (ELP3), mRNA OS=Homo sapiens PE=2 SV=1 - [B4DXV1_HUMAN]	2.869	0	2.58911	100
B7Z6P8	cDNA FLJ58692, highly similar to F-box only protein 3 OS=Homo sapiens PE=2 SV=1 - [B7Z6P8_HUMAN]	12.9018	100	3.75583
B7Z7E5	cDNA FLJ58703, highly similar to Homo sapiens lung cancer-related protein 8 (HLC-8), mRNA OS=Homo sapiens PE=2 SV=1 - [B7Z7E5_HUMAN]																									2.60441	100	6.67992	100
B4DW90	cDNA FLJ58737, highly similar to Splicing factor 3A subunit 3 OS=Homo sapiens PE=2 SV=1 - [B4DW90_HUMAN]	24.6033	0.0147389	18.8775	0.01	6.9849	0.00993605			14.9329	1.23038	7.89937	0.01	5.75781	0.01			2.5732	0.01	4.24798		5.0931	0	4.78192		2.06516	0			3.99693	0.01
B4DSL9	cDNA FLJ58748, highly similar to U3 small nucleolar RNA-associated protein 6homolog OS=Homo sapiens PE=2 SV=1 - [B4DSL9_HUMAN]																					2.42905	0.0852589
B4E3E6	cDNA FLJ58832, highly similar to Heterogeneous nuclear ribonucleoprotein A3 OS=Homo sapiens PE=2 SV=1 - [B4E3E6_HUMAN]	8.85213	0.926478							12.5095	2.16155																			8.60095	0.15007
B4DNL8	cDNA FLJ58851, highly similar to Galactosylgalactosylxylosyl protein 3-beta-glucuronosyltransferase 3 (EC 2.4.1.135) OS=Homo sapiens PE=2 SV=1 - [B4DNL8_HUMAN]																															9.06526	1.40514
B4DTS5	cDNA FLJ58882, highly similar to 26S proteasome non-ATPase regulatory subunit 11 OS=Homo sapiens PE=2 SV=1 - [B4DTS5_HUMAN]	19.0449	0.467074							15.2035	1.55664
B4DU88	cDNA FLJ58945, highly similar to UBA/UBX 33.3 kDa protein OS=Homo sapiens PE=2 SV=1 - [B4DU88_HUMAN]	2.36944	0							2.06579	0.0146108
B4DUB9	cDNA FLJ58947, highly similar to Homo sapiens solute carrier family 35, member F2 (SLC35F2), mRNA OS=Homo sapiens PE=2 SV=1 - [B4DUB9_HUMAN]											5.62425
B7Z4L7	cDNA FLJ59035, highly similar to RNA-binding region-containing protein 2 OS=Homo sapiens PE=2 SV=1 - [B7Z4L7_HUMAN]																	34.5541	1.09527	36.7136	0.0192309	47.5311	11.4822	24.369	0.01	28.7247	0.342964	35.9078	0.0473594	28.4944	0.183452	23.2683	0.0426535
B4DSX7	cDNA FLJ59047 OS=Homo sapiens PE=2 SV=1 - [B4DSX7_HUMAN]									3.36704	0.0210576											3.32667	0.181842	2.07937		2.74694	0
B4DYT3	cDNA FLJ59074, highly similar to Transcription initiation factor TFIID 105 kDa subunit OS=Homo sapiens PE=2 SV=1 - [B4DYT3_HUMAN]	0	0
B4DN13	cDNA FLJ59136, highly similar to Transmembrane 9 superfamily protein member 3 OS=Homo sapiens PE=2 SV=1 - [B4DN13_HUMAN]																	2.45535	100			2.78527	100
B4DNG4	cDNA FLJ59137, highly similar to RNA-binding protein 14 OS=Homo sapiens PE=2 SV=1 - [B4DNG4_HUMAN]			2.61603	2.54384
B4DEP6	cDNA FLJ59206, highly similar to Eukaryotic translation initiation factor 4B OS=Homo sapiens PE=2 SV=1 - [B4DEP6_HUMAN]	85.0118	0.00950408	125.55	0.01	21.8242	0.00993605			25.0212	0.43534	27.4965	0.01			12.1974				51.8642	0.01	17.884	0.150193	42.1034	0.01					26.039	0.01	9.39819	0.01
B4DQJ4	cDNA FLJ59213, highly similar to Nuclear valosin-containing protein-like OS=Homo sapiens PE=2 SV=1 - [B4DQJ4_HUMAN]																					7.47998	0.0684012									1.82763	0.310886
B4DZ29	cDNA FLJ59271, highly similar to Component of gems 4 OS=Homo sapiens PE=2 SV=1 - [B4DZ29_HUMAN]													2.0637	0.971917
B4DNG2	cDNA FLJ59357, highly similar to Probable ATP-dependent RNA helicase DDX5 (EC 3.6.1.-) OS=Homo sapiens PE=2 SV=1 - [B4DNG2_HUMAN]									33.4126	1.44829	24.4509	0.130513			8.46211	0.146427	14.0785	0.475439					5.21351	0.01	34.6121	0.38239
B7Z623	cDNA FLJ59410, highly similar to F-box/WD repeat protein 7 OS=Homo sapiens PE=2 SV=1 - [B7Z623_HUMAN]					2.95975	0
B4DUP0	cDNA FLJ59433, highly similar to Elongation factor 1-gamma OS=Homo sapiens PE=2 SV=1 - [B4DUP0_HUMAN]																					9.52618	14.1466
B4DDM1	cDNA FLJ59460, highly similar to Protein disulfide-isomerase A3 (EC 5.3.4.1) OS=Homo sapiens PE=2 SV=1 - [B4DDM1_HUMAN]																	1.64567	0
B7Z2R3	cDNA FLJ59510, highly similar to Homo sapiens tight junction protein 2 (TJP2), transcript variant 2, mRNA OS=Homo sapiens PE=2 SV=1 - [B7Z2R3_HUMAN]															0
B7Z2Z1	cDNA FLJ59523, highly similar to Scaffold attachment factor B OS=Homo sapiens PE=2 SV=1 - [B7Z2Z1_HUMAN]																					39.5603	0.01
B4DFE4	cDNA FLJ59618, highly similar to Exosome component 10 OS=Homo sapiens PE=2 SV=1 - [B4DFE4_HUMAN]			4.98195	0.742275
B4E049	cDNA FLJ59646, highly similar to Septin-6 OS=Homo sapiens PE=2 SV=1 - [B4E049_HUMAN]																															2.92254	0.707801
B4DFE6	cDNA FLJ59861, highly similar to ATP synthase gamma chain, mitochondrial (EC 3.6.3.14) OS=Homo sapiens PE=2 SV=1 - [B4DFE6_HUMAN]											5.87719				2.00093	100	2.75266	0					7.5587	0.103151	2.60686	1.55859			2.62359	100
B4DGC1	cDNA FLJ59877, highly similar to LAG1 longevity assurance homolog 5 OS=Homo sapiens PE=2 SV=1 - [B4DGC1_HUMAN]																			2.18994
B4DNX5	cDNA FLJ59941, highly similar to Drebrin-like protein OS=Homo sapiens PE=2 SV=1 - [B4DNX5_HUMAN]			3.19679																										3.38218	30.33
B4DR72	cDNA FLJ59963, highly similar to Homo sapiens multiple substrate lipid kinase (MULK), mRNA OS=Homo sapiens PE=2 SV=1 - [B4DR72_HUMAN]					1.98846	3.83738					3.3067						2.76475	2.04853							2.99035	0	2.57737	8.76289
B4DTJ1	cDNA FLJ59980, highly similar to Mps one binder kinase activator-like 2 OS=Homo sapiens PE=2 SV=1 - [B4DTJ1_HUMAN]	3.14095	0			4.34166	0.00993605			5.90607	0.195653	10.2475	0.0106569			2.29054
B7Z6N5	cDNA FLJ59990, highly similar to Rattus norvegicus basic leucine zipper and W2 domains 2 (Bzw2), mRNA OS=Homo sapiens PE=2 SV=1 - [B7Z6N5_HUMAN]	2.79337	100	4.20773
B4DM73	cDNA FLJ60078, highly similar to CLIP-associating protein 2 (Fragment) OS=Homo sapiens PE=2 SV=1 - [B4DM73_HUMAN]											10.1164	0.699668															2.35728	0.0441337
B4DSR0	cDNA FLJ60080, highly similar to 130 kDa leucine-rich protein (LRP 130) (Fragment) OS=Homo sapiens PE=2 SV=1 - [B4DSR0_HUMAN]	2.86378	0			10.3871	100			2.50797	0
B4DRS4	cDNA FLJ60139, highly similar to Homo sapiens HIV TAT specific factor 1 (HTATSF1), mRNA OS=Homo sapiens PE=2 SV=1 - [B4DRS4_HUMAN]									1.71643	1.22783	3.06901						2.72052	0	4.77751	0.01					2.73508	0.430208	5.93669	0.128575	2.66007	0
B4DTA2	cDNA FLJ60148, highly similar to Homo sapiens heterogeneous nuclear ribonucleoprotein D-like (HNRPDL), transcript variant 2, mRNA OS=Homo sapiens PE=2 SV=1 - [B4DTA2_HUMAN]	11.0496	0	5.84714	0.01																	44.2199	0.01
B4DUX0	cDNA FLJ60167, highly similar to Cytosolic acyl coenzyme A thioester hydrolase(EC 3.1.2.2) OS=Homo sapiens PE=2 SV=1 - [B4DUX0_HUMAN]	3.92221	0
B4DW05	cDNA FLJ60175, highly similar to Prohibitin-2 OS=Homo sapiens PE=2 SV=1 - [B4DW05_HUMAN]	7.98838	51.9444	24.4982	29.7245													22.1767	100	24.613	100	9.1111	100	7.445	1.17197	17.7443	100	8.3556	100	9.32744	73.0548
B4E202	cDNA FLJ60216, highly similar to Tubby-like protein 4 OS=Homo sapiens PE=2 SV=1 - [B4E202_HUMAN]											0
B4DJL0	cDNA FLJ60278, highly similar to Dolichyl-diphosphooligosaccharide--proteinglycosyltransferase 63 kDa subunit (EC 2.4.1.119) OS=Homo sapiens PE=2 SV=1 - [B4DJL0_HUMAN]	5.54943	2.16124													7.01406	100					6.59169	100
B4E355	cDNA FLJ60398, highly similar to Transforming acidic coiled-coil-containing protein 3 OS=Homo sapiens PE=2 SV=1 - [B4E355_HUMAN]	6.76171	0.162883	16.2678	0.0997239													6.97423	0.0310325	6.88486	0.0278645	6.02328	0.0921885	3.19471	0.01	2.72907	0	6.79224	0.0575825
B4DE42	cDNA FLJ60422, highly similar to Myb-binding protein 1A OS=Homo sapiens PE=2 SV=1 - [B4DE42_HUMAN]															0	10.5976
B4DE59	cDNA FLJ60424, highly similar to Junction plakoglobin OS=Homo sapiens PE=2 SV=1 - [B4DE59_HUMAN]	27.7796	0											24.8962	0.01
B4DF70	cDNA FLJ60461, highly similar to Peroxiredoxin-2 (EC 1.11.1.15) OS=Homo sapiens PE=2 SV=1 - [B4DF70_HUMAN]	21.6213	0			19.1958	67.1773	6.98583		12.4915	0.853016	11.9901	16.3583	10.4138	6.81187			10.0522	2.21758					9.68017	0.231887							7.83196
B4DFF9	cDNA FLJ60469, highly similar to COP9 signalosome complex subunit 8 OS=Homo sapiens PE=2 SV=1 - [B4DFF9_HUMAN]																															3.13092
B4DFV7	cDNA FLJ60481 OS=Homo sapiens PE=2 SV=1 - [B4DFV7_HUMAN]																							9.99295	100
B4DGX9	cDNA FLJ60509, highly similar to Probable ubiquitin carboxyl-terminalhydrolase FAF-X (EC 3.1.2.15) OS=Homo sapiens PE=2 SV=1 - [B4DGX9_HUMAN]			3.5513	6.54456
B4DJ49	cDNA FLJ60581, highly similar to Rho/Rac guanine nucleotide exchange factor 2 OS=Homo sapiens PE=2 SV=1 - [B4DJ49_HUMAN]					5.24964	0.00993605
B4DJ85	cDNA FLJ60587, highly similar to Glomulin OS=Homo sapiens PE=2 SV=1 - [B4DJ85_HUMAN]											4.23791	41.9761											2.49058	100
B4DK81	cDNA FLJ60621 OS=Homo sapiens PE=2 SV=1 - [B4DK81_HUMAN]																			5.88727	0.01			7.67229	0.01
B4DKE6	cDNA FLJ60629, highly similar to Replication factor C subunit 3 OS=Homo sapiens PE=2 SV=1 - [B4DKE6_HUMAN]											10.6278	1.19939
B4DKG8	cDNA FLJ60634, highly similar to Exosome component 10 OS=Homo sapiens PE=2 SV=1 - [B4DKG8_HUMAN]																					6.16981	0.01			2.78581	1.0238	7.67645	0.111034			6.23795	0.268757
B4DKV4	cDNA FLJ60647, highly similar to Keratin, type II cytoskeletal 6B OS=Homo sapiens PE=2 SV=1 - [B4DKV4_HUMAN]	66.8572	0.00950408
B4DMC6	cDNA FLJ60696, highly similar to Elongation factor 2 OS=Homo sapiens PE=2 SV=1 - [B4DMC6_HUMAN]																	0	0	2.0793										3.05186	49.3746
B4DN10	cDNA FLJ60717, highly similar to Testis-specific Y-encoded-like protein 1 OS=Homo sapiens PE=2 SV=1 - [B4DN10_HUMAN]	2.96172	0																									9.25434				5.69281	1.32617
B4DNX8	cDNA FLJ60744, moderately similar to B-cell lymphoma 9 protein OS=Homo sapiens PE=2 SV=1 - [B4DNX8_HUMAN]	0	0
B4DQL0	cDNA FLJ60798, highly similar to Homo sapiens myotubularin related protein 8 (MTMR8), mRNA OS=Homo sapiens PE=2 SV=1 - [B4DQL0_HUMAN]																							1.67274
B4DYG5	cDNA FLJ60960, highly similar to Phosphatidylinositol 4-kinase alpha (EC 2.7.1.67) OS=Homo sapiens PE=2 SV=1 - [B4DYG5_HUMAN]																			8.87811	100	4.55554	0	4.82552	0.0126805
B4DYK5	cDNA FLJ60968, highly similar to Protein transport protein Sec24D OS=Homo sapiens PE=2 SV=1 - [B4DYK5_HUMAN]																	1.86661	0
B4DZD5	cDNA FLJ60991, highly similar to FKBP12-rapamycin complex-associated protein OS=Homo sapiens PE=2 SV=1 - [B4DZD5_HUMAN]																											5.96486	100
B4DZL4	cDNA FLJ60999, highly similar to Centromere protein I OS=Homo sapiens PE=2 SV=1 - [B4DZL4_HUMAN]									2.44077	1.17098
B4E0U0	cDNA FLJ61018, highly similar to Ran GTPase-activating protein 1 OS=Homo sapiens PE=2 SV=1 - [B4E0U0_HUMAN]																													18.2147	39.3957	11.1703	100
B4E0W4	cDNA FLJ61020, highly similar to Heterogeneous nuclear ribonucleoprotein D0 OS=Homo sapiens PE=2 SV=1 - [B4E0W4_HUMAN]					7.43404	0.0173511
B4E1E9	cDNA FLJ61034, highly similar to Mitochondrial dicarboxylate carrier OS=Homo sapiens PE=2 SV=1 - [B4E1E9_HUMAN]																					9.39551	100	11.5614	0.274704							15.7728	1.42178
B4E1Y2	cDNA FLJ61049, highly similar to Homo sapiens RAN binding protein 10 (RANBP10), mRNA OS=Homo sapiens PE=2 SV=1 - [B4E1Y2_HUMAN]			5.93237	3.6341							4.4468	0.879786
B4E2M8	cDNA FLJ61076, highly similar to UBX domain-containing protein 8 OS=Homo sapiens PE=2 SV=1 - [B4E2M8_HUMAN]											0										3.47983	0
B4DG31	cDNA FLJ61108, highly similar to Plastin-3 OS=Homo sapiens PE=2 SV=1 - [B4DG31_HUMAN]			6.50644	100	5.19312	100
B4DGM4	cDNA FLJ61114, highly similar to Homo sapiens intersex-lik (IXL), mRNA OS=Homo sapiens PE=2 SV=1 - [B4DGM4_HUMAN]	5.22909	0
B4DQD9	cDNA FLJ61154, highly similar to Replication protein A 32 kDa subunit OS=Homo sapiens PE=2 SV=1 - [B4DQD9_HUMAN]			10.1679	100
B4DWS6	cDNA FLJ61181, highly similar to Homo sapiens hydroxysteroid (17-beta) dehydrogenase 12 (HSD17B12), mRNA OS=Homo sapiens PE=2 SV=1 - [B4DWS6_HUMAN]																							2.40219	1.57427							8.74156	1.37199
B4E2Z8	cDNA FLJ61206, highly similar to Homo sapiens multiple substrate lipid kinase (MULK), mRNA OS=Homo sapiens PE=2 SV=1 - [B4E2Z8_HUMAN]																															6.72728	100
B4DES7	cDNA FLJ61218, highly similar to RRP5 protein homolog OS=Homo sapiens PE=2 SV=1 - [B4DES7_HUMAN]									2.1309	0
B4DG57	cDNA FLJ61230, highly similar to PHD finger protein 14 OS=Homo sapiens PE=2 SV=1 - [B4DG57_HUMAN]																					1.90246	0
B4DHJ9	cDNA FLJ61262, highly similar to Ubiquitin-protein ligase E3C (EC 6.3.2.-) OS=Homo sapiens PE=2 SV=1 - [B4DHJ9_HUMAN]											3.57057	100					2.01396	0	2.32726	3.71369			1.86918	0.498007			2.0028	2.24404
B4DIW8	cDNA FLJ61282, highly similar to Mitochondrial 28S ribosomal protein S5 OS=Homo sapiens PE=2 SV=1 - [B4DIW8_HUMAN]																									3.91693	2.1618	3.1356		3.15882	68.9425
B4DMQ1	cDNA FLJ61321, highly similar to Centrosome-associated protein CEP250 OS=Homo sapiens PE=2 SV=1 - [B4DMQ1_HUMAN]	2.45108	0
B7Z502	cDNA FLJ61327, highly similar to Exocyst complex component 4 OS=Homo sapiens PE=2 SV=1 - [B7Z502_HUMAN]																							9.17507	1.17092	3.77815	100	7.09343	10.1166			7.25543	100
B4DRA9	cDNA FLJ61347, highly similar to General transcription factor II-I OS=Homo sapiens PE=2 SV=1 - [B4DRA9_HUMAN]									8.01215	0	3.04296	0.479475			2.06862						2.42531	0
B4DTW7	cDNA FLJ61400, highly similar to Pre-mRNA 3'-end-processing factor FIP1 OS=Homo sapiens PE=2 SV=1 - [B4DTW7_HUMAN]																					2.14868	0
B4DZM3	cDNA FLJ61500, highly similar to NNP-1 protein OS=Homo sapiens PE=2 SV=1 - [B4DZM3_HUMAN]																													18.6507	11.1735
B4E0D8	cDNA FLJ61510, highly similar to Kinetochore-associated protein 1 OS=Homo sapiens PE=2 SV=1 - [B4E0D8_HUMAN]											2.10465																		3.24632	0
B4E2A0	cDNA FLJ61543, highly similar to Desmoplakin OS=Homo sapiens PE=2 SV=1 - [B4E2A0_HUMAN]											8.88514	23.7511
B7Z1G4	cDNA FLJ61601, highly similar to Inosine-5'-monophosphate dehydrogenase 2 (EC 1.1.1.205) OS=Homo sapiens PE=2 SV=1 - [B7Z1G4_HUMAN]					14.4909	100
B7Z7V5	cDNA FLJ61620 OS=Homo sapiens PE=2 SV=1 - [B7Z7V5_HUMAN]																			0
B7Z592	cDNA FLJ61635, highly similar to Homo sapiens likely ortholog of mouse immediate early response, erythropoietin 4 (LEREPO4), mRNA OS=Homo sapiens PE=2 SV=1 - [B7Z592_HUMAN]																									3.7081	1.26072
B7Z854	cDNA FLJ61649, highly similar to Homo sapiens estrogen receptor binding protein (ERBP), mRNA OS=Homo sapiens PE=2 SV=1 - [B7Z854_HUMAN]																					11.0166	0.01
B7Z607	cDNA FLJ61656, weakly similar to Mucin-like protein 1 OS=Homo sapiens PE=2 SV=1 - [B7Z607_HUMAN]																	2.64191	0	2.41238	0.01	2.45934	0.01							4.601	0.01
B4E2A8	cDNA FLJ61677, highly similar to CD209 antigen OS=Homo sapiens PE=2 SV=1 - [B4E2A8_HUMAN]																			2.0897
B4DXV3	cDNA FLJ61690, highly similar to HECT domain and RCC1-like domain-containing protein 5 OS=Homo sapiens PE=2 SV=1 - [B4DXV3_HUMAN]																									2.45625	0
B7Z920	cDNA FLJ61714, highly similar to Tripeptidyl-peptidase 2 (EC 3.4.14.10) (Fragment) OS=Homo sapiens PE=2 SV=1 - [B7Z920_HUMAN]	7.42669	100	2.49184		8.19402	0
A8K964	cDNA FLJ75071, highly similar to Homo sapiens pinin, desmosome associated protein (PNN), mRNA OS=Homo sapiens PE=2 SV=1 - [A8K964_HUMAN]											2.74262	0.232015									11.6178	0.0617877
A8K3A8	cDNA FLJ75085, highly similar to Homo sapiens glutaminyl-tRNA synthetase (QARS), mRNA OS=Homo sapiens PE=2 SV=1 - [A8K3A8_HUMAN]																															10.1965	0.0184372
A8K8G0	cDNA FLJ75113 OS=Homo sapiens PE=2 SV=1 - [A8K8G0_HUMAN]	2.33467	100
A8K787	cDNA FLJ75273, highly similar to Homo sapiens solute carrier family 25 (mitochondrial carrier; adenine nucleotide translocator), member 4, mRNA OS=Homo sapiens PE=2 SV=1 - [A8K787_HUMAN]					40.3306	100					41.3636	100			39.2891	100					46.8811	0							41.0404	100
A8K717	cDNA FLJ75316, highly similar to Human retinitis pigmentosa GTPase regulator (RPGR) mRNA OS=Homo sapiens PE=2 SV=1 - [A8K717_HUMAN]																					2.60628	0			2.62392	0.00272351
A8K0T9	cDNA FLJ75422, highly similar to Homo sapiens capping protein (actin filament) muscle Z-line, alpha 1, mRNA OS=Homo sapiens PE=2 SV=1 - [A8K0T9_HUMAN]	11.1159	0.200163	2.91169		3.86865	0			10.7184	0																	6.00213		3.16672	0.131192
A8K9K4	cDNA FLJ75504, highly similar to Homo sapiens glucosidase I, mRNA OS=Homo sapiens PE=2 SV=1 - [A8K9K4_HUMAN]																									9.23826	100			14.88	100
A8K849	cDNA FLJ75527, highly similar to Homo sapiens zinc finger RNA binding protein (ZFR), mRNA (Fragment) OS=Homo sapiens PE=2 SV=1 - [A8K849_HUMAN]									2.98815	0.838385	3.19892	0.01													2.92395	0	4.74989	0.0576525	3.4288	0	2.92508
A8K7N0	cDNA FLJ75556, highly similar to Homo sapiens ribosomal protein L14, mRNA OS=Homo sapiens PE=2 SV=1 - [A8K7N0_HUMAN]	34.1131	0.87969	24.064	0.01	21.577	0.00993605	3.89793		33.3386	1.49247	17.5147	1.22722	12.42	0.01	12.7397		19.4064	0.338712	18.6538	0.01	21.6192	11.0991	6.50631	0.01	38.9115	1.36498	46.8049	0.166077	36.5368	0.677736	27.9708	0.0160155
A8K201	cDNA FLJ75605, highly similar to Homo sapiens CGI-115 protein (CGI-115), mRNA OS=Homo sapiens PE=2 SV=1 - [A8K201_HUMAN]	1.9854	0.00950408																			2.42206	0.01
A8K5B0	cDNA FLJ75682, highly similar to Homo sapiens armadillo repeat containing, X-linked 3 (ARMCX3), transcript variant 1, mRNA OS=Homo sapiens PE=2 SV=1 - [A8K5B0_HUMAN]																							7.31451	100			12.554	100
A8K651	cDNA FLJ75700, highly similar to Homo sapiens complement component 1, q subcomponent binding protein (C1QBP), nuclear gene encoding mitochondrial protein, mRNA OS=Homo sapiens PE=2 SV=1 - [A8K651_HUMAN]			70.3552	0.143404	36.0367	0.237163																									40.7643	0.639147
A8K6R0	cDNA FLJ75726, highly similar to Homo sapiens basic leucine zipper nuclear factor 1 (JEM-1) (BLZF1), mRNA OS=Homo sapiens PE=2 SV=1 - [A8K6R0_HUMAN]	0	0
A8K818	cDNA FLJ75784, highly similar to Homo sapiens CD3E antigen, epsilon polypeptide associated protein (CD3EAP), mRNA OS=Homo sapiens PE=2 SV=1 - [A8K818_HUMAN]									2.55673	0.0563547																					2.84473	100
A8KA19	cDNA FLJ75831, highly similar to Homo sapiens exportin, tRNA (nuclear export receptor for tRNAs) (XPOT), mRNA OS=Homo sapiens PE=2 SV=1 - [A8KA19_HUMAN]											17.3642	100					48.5205	100	71.843	100	54.5059	100	62.2924	2.7655	13.9915	100	19.2967	100	38.4145	100	44.0117	100
A8K6H9	cDNA FLJ75876, highly similar to Homo sapiens solute carrier family 38, member 2 (SLC38A2), mRNA OS=Homo sapiens PE=2 SV=1 - [A8K6H9_HUMAN]																													3.3911	100	5.04806	100
A8K4M5	cDNA FLJ76043, highly similar to Homo sapiens cyclin T1 (CCNT1), mRNA OS=Homo sapiens PE=2 SV=1 - [A8K4M5_HUMAN]	4.28579	0
A8KA74	cDNA FLJ76065 OS=Homo sapiens PE=2 SV=1 - [A8KA74_HUMAN]	4.54388	0.00950408																							4.51159	0.947534	2.13001	0.0971454	2.58994	0.220628
A8K9U6	cDNA FLJ76121, highly similar to Homo sapiens zinc finger CCCH-type, antiviral 1 (ZC3HAV1), transcript variant 1, mRNA OS=Homo sapiens PE=2 SV=1 - [A8K9U6_HUMAN]	4.02178	0																													13.8296	0.0238288
A8K0P2	cDNA FLJ76209, highly similar to Homo sapiens inorganic pyrophosphatase 2 (PPA2), transcript variant 2, mRNA OS=Homo sapiens PE=2 SV=1 - [A8K0P2_HUMAN]			1.94185
A8K972	cDNA FLJ76457, highly similar to Homo sapiens leucine carboxyl methyltransferase 2 (LCMT2), mRNA OS=Homo sapiens PE=2 SV=1 - [A8K972_HUMAN]																											2.27355
A8KAQ6	cDNA FLJ76490, highly similar to Homo sapiens ancient ubiquitous protein 1 (AUP1), transcript variant 2, mRNA OS=Homo sapiens PE=2 SV=1 - [A8KAQ6_HUMAN]															2.04827	100
A8K0F7	cDNA FLJ76587, highly similar to Homo sapiens vitamin K epoxide reductase complex, subunit 1-like 1 (VKORC1L1), mRNA OS=Homo sapiens PE=2 SV=1 - [A8K0F7_HUMAN]																							2.27653	100
A8K1M1	cDNA FLJ76650, highly similar to Human NF1 N-isoform-exon11 OS=Homo sapiens PE=2 SV=1 - [A8K1M1_HUMAN]															2.64956												2.22445
A8K8B7	cDNA FLJ76723 OS=Homo sapiens PE=2 SV=1 - [A8K8B7_HUMAN]																	4.98747	100
A8K492	cDNA FLJ76789, highly similar to Homo sapiens methionine-tRNA synthetase (MARS), mRNA OS=Homo sapiens PE=2 SV=1 - [A8K492_HUMAN]			12.3673	3.09561							14.0526	0.826188					8.85644	1.0256	13.0492	0.354357	10.1436	59.5679	17.9844	0.146988	18.3795	0.661187	27.7009	0.339392	21.5596	0.193027	19.6109	100
A8K525	cDNA FLJ76817, highly similar to Homo sapiens non-POU domain containing, octamer-binding (NONO), mRNA OS=Homo sapiens PE=2 SV=1 - [A8K525_HUMAN]	13.3509	0.142968	33.0426	0.466166	31.0703	1.10589			16.9883	0.0406022			5.46522	0.0333496			13.6088	0.01	6.6643		28.7793	0.01			10.637	0.0135725			8.32036	0.01
A8K607	cDNA FLJ76855, highly similar to Homo sapiens exportin 7 (XPO7), mRNA OS=Homo sapiens PE=2 SV=1 - [A8K607_HUMAN]											5.76929	100					14.6527	100	12.9042	100	18.5489	100
A8K690	cDNA FLJ76863, highly similar to Homo sapiens stress-induced-phosphoprotein 1 (Hsp70/Hsp90-organizing protein) (STIP1), mRNA OS=Homo sapiens PE=2 SV=1 - [A8K690_HUMAN]			6.80805	100	18.0441	100
A8K6G9	cDNA FLJ76871, highly similar to Homo sapiens DEAH (Asp-Glu-Ala-His) box polypeptide 38 (DHX38), mRNA OS=Homo sapiens PE=2 SV=1 - [A8K6G9_HUMAN]	32.4079	0.00950408
A8K9K6	cDNA FLJ76962, highly similar to Homo sapiens nucleolar protein 5A (56kDa with KKE/D repeat) (NOL5A), mRNA OS=Homo sapiens PE=2 SV=1 - [A8K9K6_HUMAN]	7.75577	0.509483																			31.2798	0.01
A8K330	cDNA FLJ77055, highly similar to Homo sapiens WD repeat domain 75 (WDR75), mRNA (Fragment) OS=Homo sapiens PE=2 SV=1 - [A8K330_HUMAN]					3.29759	100															2.12019	0							2.9573	34.3498
A8K479	cDNA FLJ77094, highly similar to Homo sapiens apolipoprotein B (including Ag(x) antigen) (APOB), mRNA (Fragment) OS=Homo sapiens PE=2 SV=1 - [A8K479_HUMAN]																			2.23414	100			2.06779	100
A8K6N4	cDNA FLJ77152, highly similar to Homo sapiens RB1-inducible coiled-coil 1 (RB1CC1), mRNA (Fragment) OS=Homo sapiens PE=2 SV=1 - [A8K6N4_HUMAN]					2.35896	0											3.21954	0.342039
A8K8Z1	cDNA FLJ77189, highly similar to Homo sapiens utrophin (homologous to dystrophin) (UTRN), mRNA (Fragment) OS=Homo sapiens PE=2 SV=1 - [A8K8Z1_HUMAN]	6.09743	4.41469
A8KAG1	cDNA FLJ77219 OS=Homo sapiens PE=2 SV=1 - [A8KAG1_HUMAN]			4.04292																		2.75123	0							15.2237	0.52349	7.6642
A8K5J7	cDNA FLJ77290, highly similar to Homo sapiens BCL2-associated athanogene 5 (BAG5), mRNA OS=Homo sapiens PE=2 SV=1 - [A8K5J7_HUMAN]			7.30295	100	9.44017	100
A8K6A2	cDNA FLJ77317, highly similar to Homo sapiens retinoblastoma binding protein 7 (RBBP7), mRNA OS=Homo sapiens PE=2 SV=1 - [A8K6A2_HUMAN]															4.9789						15.0163	0.01
A8K7A1	cDNA FLJ77346, highly similar to Homo sapiens DEAD (Asp-Glu-Ala-Asp) box polypeptide 49 (DDX49), mRNA OS=Homo sapiens PE=2 SV=1 - [A8K7A1_HUMAN]																					2.398	0
A8KAK1	cDNA FLJ77398, highly similar to Homo sapiens UDP-glucose ceramide glucosyltransferase-like 1, transcript variant 2, mRNA OS=Homo sapiens PE=2 SV=1 - [A8KAK1_HUMAN]	2.8177	0
A8KAQ5	cDNA FLJ77404, highly similar to Homo sapiens small nuclear ribonucleoprotein 70kDa polypeptide (RNP antigen) (SNRP70), transcript variant 1, mRNA OS=Homo sapiens PE=2 SV=1 - [A8KAQ5_HUMAN]											10.871	0.13754							12.6778	0.348858	3.55783	4.97324	17.4995	1.90192			15.7545	15.0205			15.3629	1.33824
A8K5H7	cDNA FLJ77542, highly similar to Homo sapiens YME1-like 1 (S. cerevisiae) (YME1L1), transcript variant 3, mRNA OS=Homo sapiens PE=2 SV=1 - [A8K5H7_HUMAN]																											10.1275	100			17.211	100
A8K5Q1	cDNA FLJ77548, highly similar to Homo sapiens bin3, bicoid-interacting 3, homolog (Drosophila) (BCDIN3), mRNA OS=Homo sapiens PE=2 SV=1 - [A8K5Q1_HUMAN]			2.61919	0.01					3.24393	0.571835
A8K905	cDNA FLJ77615, highly similar to Homo sapiens nucleolar complex associated 3 homolog (S. cerevisiae) (NOC3L), mRNA OS=Homo sapiens PE=2 SV=1 - [A8K905_HUMAN]																					6.29922	0							3.05883	16.7576
A8K940	cDNA FLJ77630, highly similar to Homo sapiens BPY2 interacting protein 1, mRNA OS=Homo sapiens PE=1 SV=1 - [A8K940_HUMAN]									2.98235	0.0268322	5.3963
A8K7H3	cDNA FLJ77670, highly similar to Homo sapiens ribosomal protein S15a (RPS15A), mRNA OS=Homo sapiens PE=2 SV=1 - [A8K7H3_HUMAN]																	16.1582	0.452106
A8K3C5	cDNA FLJ77715, highly similar to Homo sapiens cisplatin resistance-associated overexpressed protein(LUC7A), mRNA OS=Homo sapiens PE=2 SV=1 - [A8K3C5_HUMAN]																					10.0752	0.225931			4.31864	0			2.78671	0.0149789
A8K769	cDNA FLJ77721, highly similar to Homo sapiens secretory carrier membrane protein 2 (SCAMP2), mRNA OS=Homo sapiens PE=2 SV=1 - [A8K769_HUMAN]											3.44446	100
A8K0D2	cDNA FLJ77740, highly similar to Homo sapiens 7-dehydrocholesterol reductase, mRNA OS=Homo sapiens PE=2 SV=1 - [A8K0D2_HUMAN]															7.25625	100	10.4079	100	12.1516	100	9.3495	100	9.1739	100
A8K8U1	cDNA FLJ77762, highly similar to Homo sapiens cullin-associated and neddylation-dissociated 1 (CAND1), mRNA OS=Homo sapiens PE=2 SV=1 - [A8K8U1_HUMAN]			11.7871	100					6.46638	100	50.9116	100	9.47566	100	22.4549	100									16.7213	100	13.1379	12.4857	40.2492	71.4723	41.8244	1.61005
A8K822	cDNA FLJ77778, highly similar to Homo sapiens death-associated protein 6 (DAXX), mRNA OS=Homo sapiens PE=2 SV=1 - [A8K822_HUMAN]	4.23117	0.00950408																													2.64049	0.435988
A8K3W9	cDNA FLJ77842 OS=Homo sapiens PE=2 SV=1 - [A8K3W9_HUMAN]																											6.60022	100
A8K4C1	cDNA FLJ77904, highly similar to Homo sapiens ADP-ribosylation factor-like 15, mRNA OS=Homo sapiens PE=2 SV=1 - [A8K4C1_HUMAN]	0	0
A8K4W8	cDNA FLJ77917, highly similar to Homo sapiens ubiquitin-conjugating enzyme E2L 3 (UBE2L3), transcript variant 1, mRNA OS=Homo sapiens PE=2 SV=1 - [A8K4W8_HUMAN]			15.1313	100
A8K7A2	cDNA FLJ78084, highly similar to Homo sapiens cell division cycle associated 8, mRNA OS=Homo sapiens PE=2 SV=1 - [A8K7A2_HUMAN]																					4.73319	0.0803615
A8K9A5	cDNA FLJ78114, highly similar to Homo sapiens thymidylate synthetase, mRNA OS=Homo sapiens PE=2 SV=1 - [A8K9A5_HUMAN]	3.68027	100	4.12836	100
A8K2Y2	cDNA FLJ78120, highly similar to Homo sapiens eukaryotic translation initiation factor 2, subunit 3 gamma, 52kDa (EIF2S3), mRNA OS=Homo sapiens PE=2 SV=1 - [A8K2Y2_HUMAN]	13.3405	1.07718	13.7112	0.968111					8.22337	0.93996							2.71915	0	7.13587	0.0266294	2.97589	0	4.95764	0.01	20.6685	0.672425	13.6157	0.170912	14.8889	0.291432	9.08093	0.0242825
A8K2J6	cDNA FLJ78157 OS=Homo sapiens PE=2 SV=1 - [A8K2J6_HUMAN]																											2.11213
A8K3Y5	cDNA FLJ78186 OS=Homo sapiens PE=2 SV=1 - [A8K3Y5_HUMAN]	2.44963	0.0186095			5.6631	0.0113838			5.22771	0.309306			2.2521	0.01			1.98591	0			3.21454	0.01
A8K7F6	cDNA FLJ78244, highly similar to Homo sapiens eukaryotic translation initiation factor 4A, isoform 1 (EIF4A1), mRNA OS=Homo sapiens PE=2 SV=1 - [A8K7F6_HUMAN]	15.3363	5.77641
A8K9U0	cDNA FLJ78260, highly similar to Homo sapiens RNA binding motif protein 4, mRNA OS=Homo sapiens PE=2 SV=1 - [A8K9U0_HUMAN]	7.40626	0.500706									3.93474				2.03822								2.45063	0.493241			2.89896				3.20293	0.371331
A8K773	cDNA FLJ78361 OS=Homo sapiens PE=2 SV=1 - [A8K773_HUMAN]																			0
A8KAP3	cDNA FLJ78483, highly similar to Homo sapiens elongation factor Tu GTP binding domain containing 2 (EFTUD2), mRNA OS=Homo sapiens PE=2 SV=1 - [A8KAP3_HUMAN]																	0	0.857625							4.9504	0.221196
A8K3C1	cDNA FLJ78510 OS=Homo sapiens PE=2 SV=1 - [A8K3C1_HUMAN]			2.25924	100
A8K321	cDNA FLJ78524, highly similar to Homo sapiens SMILE protein (SMILE), mRNA OS=Homo sapiens PE=2 SV=1 - [A8K321_HUMAN]											5.2531	100
A8K832	cDNA FLJ78568, highly similar to Homo sapiens NADPH oxidase organizer 1 (NOXO1), transcript variant b, mRNA OS=Homo sapiens PE=2 SV=1 - [A8K832_HUMAN]																															3.71921
A8K088	cDNA FLJ78614, highly similar to Homo sapiens eukaryotic translation initiation factor 4A, isoform 1 (EIF4A1), mRNA OS=Homo sapiens PE=2 SV=1 - [A8K088_HUMAN]			13.4041	0.851641
A8K5Y7	cDNA FLJ78655, highly similar to Homo sapiens exportin 5 (XPO5), mRNA OS=Homo sapiens PE=2 SV=1 - [A8K5Y7_HUMAN]			16.8745	100							26.5439	100					23.4145	100							9.84679	100
A8K6V3	cDNA FLJ78677, highly similar to Homo sapiens splicing factor 3b, subunit 3, 130kDa (SF3B3), mRNA OS=Homo sapiens PE=2 SV=1 - [A8K6V3_HUMAN]	54.9098	0.00985755	61.9704	0.01	31.6145	0.00993605			54.409	0.423102	41.0053	0.061098											22.2619	0.01	33.3988	0.125263
A8K897	cDNA FLJ78686, highly similar to Homo sapiens nucleoporin 93kDa (NUP93), mRNA OS=Homo sapiens PE=2 SV=1 - [A8K897_HUMAN]											7.56297	100									12.2263	6.92141	8.7098	3.15514			39.7288	100
Q8NCK5	cDNA FLJ90195 fis, clone MAMMA1001310 OS=Homo sapiens PE=2 SV=1 - [Q8NCK5_HUMAN]																															7.21033	0.322866
B3KQC8	cDNA FLJ90233 fis, clone NT2RM2000514, highly similar to F-box only protein 21 OS=Homo sapiens PE=2 SV=1 - [B3KQC8_HUMAN]	2.75332	0	3.3231	100
B3KQE8	cDNA FLJ90350 fis, clone NT2RP2003210, highly similar to Long-chain fatty acid transport protein 4 (EC 6.2.1.-) OS=Homo sapiens PE=2 SV=1 - [B3KQE8_HUMAN]																									8.59636	100
B3KQG6	cDNA FLJ90427 fis, clone NT2RP3000481, highly similar to Importin-7 OS=Homo sapiens PE=2 SV=1 - [B3KQG6_HUMAN]											15.2891	100	2.71077	0
B3KQH1	cDNA FLJ90452 fis, clone NT2RP3001475, highly similar to Splicing factor 3B subunit 3 OS=Homo sapiens PE=2 SV=1 - [B3KQH1_HUMAN]													14.618	0.01	10.6434	0.01	20.3266	0.242649			26.2907	0.0580758					28.2204	0.0543875			19.6743	0.01
B3KQH4	cDNA FLJ90464 fis, clone NT2RP3002281, highly similar to RNA-binding protein 12 OS=Homo sapiens PE=2 SV=1 - [B3KQH4_HUMAN]	2.87038	0
Q8N2J1	cDNA FLJ90561 fis, clone OVARC1001132, weakly similar to GC-RICH SEQUENCE DNA-BINDING FACTOR (GCF) OS=Homo sapiens PE=2 SV=1 - [Q8N2J1_HUMAN]																															2.64935	0.721918
B3KQK0	cDNA FLJ90599 fis, clone PLACE1001340, highly similar to Mitochondrial proteins importreceptor OS=Homo sapiens PE=2 SV=1 - [B3KQK0_HUMAN]																					2.17195	100
Q8NBT6	cDNA FLJ90758 fis, clone SKNMC1000082, highly similar to Mitochondrial deoxynucleotide carrier OS=Homo sapiens PE=2 SV=1 - [Q8NBT6_HUMAN]											5.78905	100			2.29466	100															2.4167
B7Z9R8	cDNA, FLJ78932, highly similar to Squalene synthetase (EC 2.5.1.21) OS=Homo sapiens PE=2 SV=1 - [B7Z9R8_HUMAN]											12.4408	100									5.60073	100
B7Z9V0	cDNA, FLJ78964, highly similar to Coronin-1C OS=Homo sapiens PE=2 SV=1 - [B7Z9V0_HUMAN]			6.51141	0.0458413
B7ZAF0	cDNA, FLJ79164, highly similar to Tubulin beta-7 chain OS=Homo sapiens PE=2 SV=1 - [B7ZAF0_HUMAN]							21.3602
B7ZAL5	cDNA, FLJ79229, highly similar to Lactotransferrin (EC 3.4.21.-) OS=Homo sapiens PE=2 SV=1 - [B7ZAL5_HUMAN]									4.84672	0.0100259			2.81007	0.01
B7ZAY6	cDNA, FLJ79350, highly similar to Protein transport protein Sec24C OS=Homo sapiens PE=2 SV=1 - [B7ZAY6_HUMAN]									0	0
B0AZV0	cDNA, FLJ79540, highly similar to Serine-threonine kinase receptor-associatedprotein OS=Homo sapiens PE=2 SV=1 - [B0AZV0_HUMAN]									8.11581	0.164534							5.98164	4.7601	8.9592	0.116083	5.21812	100	2.74755				4.27016	9.58253			9.3292	1.02313
B0AZV5	cDNA, FLJ79545, highly similar to Eukaryotic translation initiation factor 3subunit 4 OS=Homo sapiens PE=2 SV=1 - [B0AZV5_HUMAN]																	3.53416	0.01							2.5793	0
B2R4A5	cDNA, FLJ92019, highly similar to Homo sapiens mitochondrial ribosomal protein S14 (MRPS14), nuclear gene encoding mitochondrial protein, mRNA OS=Homo sapiens PE=2 SV=1 - [B2R4A5_HUMAN]			3.47385	0.01					3.45923	0.76679	1.90089
B2R4C1	cDNA, FLJ92036, highly similar to Homo sapiens ribosomal protein L31 (RPL31), mRNA OS=Homo sapiens PE=2 SV=1 - [B2R4C1_HUMAN]	22.8829	0.216848			11.7109	0.481394			12.1777	1.17206			7.13252	0.0335748
B2R4V2	cDNA, FLJ92227, highly similar to Homo sapiens ribosomal protein L36a-like (RPL36AL), mRNA OS=Homo sapiens PE=2 SV=1 - [B2R4V2_HUMAN]																													1.84966	0
B2R5H5	cDNA, FLJ92476, highly similar to Homo sapiens LSM3 homolog, U6 small nuclear RNA associated (S. cerevisiae) (LSM3), mRNA OS=Homo sapiens PE=2 SV=1 - [B2R5H5_HUMAN]	2.6671	0
B2R665	cDNA, FLJ92810, highly similar to Homo sapiens protein phosphatase 1G (formerly 2C), magnesium-dependent, gamma isoform (PPM1G), mRNA OS=Homo sapiens PE=2 SV=1 - [B2R665_HUMAN]																											101.118	100			110.774	100
B2R6H7	cDNA, FLJ92955, highly similar to Homo sapiens transportin-SR (TRN-SR), mRNA OS=Homo sapiens PE=2 SV=1 - [B2R6H7_HUMAN]			8.3778	100													20.8625	100	43.5627	100	36.3273	100	42.2676	2.43306	7.0809	46.8545	7.76768	100	20.1417	29.4355	30.5825	100
B2R6K4	cDNA, FLJ92996, highly similar to Homo sapiens guanine nucleotide binding protein (G protein), beta polypeptide 1 (GNB1), mRNA OS=Homo sapiens PE=2 SV=1 - [B2R6K4_HUMAN]																													7.12802	100	4.21831
B2R6L0	cDNA, FLJ93005, highly similar to Homo sapiens tubulin, beta polypeptide (TUBB), mRNA OS=Homo sapiens PE=2 SV=1 - [B2R6L0_HUMAN]			258.606	6.95748					82.3982	0					83.6848				337.914	100	301.095	0	306.484	2.86514							244.617	100
B2R7B5	cDNA, FLJ93365, highly similar to Homo sapiens KH domain containing, RNA binding, signal transduction associated 1 (KHDRBS1), mRNA OS=Homo sapiens PE=2 SV=1 - [B2R7B5_HUMAN]	8.31853	0.00950408			2.62717	0.00993605			2.96415	0											7.98893	0.166548
B2R7C2	cDNA, FLJ93375, highly similar to Homo sapiens ZW10, kinetochore associated, homolog (Drosophila) (ZW10), mRNA OS=Homo sapiens PE=2 SV=1 - [B2R7C2_HUMAN]											10.9837	100					30.4449	100	25.1901	100	21.2261	100	26.1659	100							11.0936	100
B2R7M3	cDNA, FLJ93510, highly similar to Homo sapiens JTV1 gene (JTV1), mRNA OS=Homo sapiens PE=2 SV=1 - [B2R7M3_HUMAN]			19.275	2.95929							5.25161	0.178084					2.38516	0.01	3.48614				2.87981	100			14.8587	100	15.2221	0.172967	4.96733	100
B2R7W0	cDNA, FLJ93628, Homo sapiens methylene tetrahydrofolate dehydrogenase (NAD+dependent), methenyltetrahydrofolate cyclohydrolase (MTHFD2),nuclear gene encoding mitochondrial protein, mRNA OS=Homo sapiens PE=1 SV=1 - [B2R7W0_HUMAN]			29.8354	100							8.1115	5.57911									2.26161	0
B2R7W4	cDNA, FLJ93632, highly similar to Homo sapiens heterogeneous nuclear ribonucleoprotein R (HNRPR), mRNA OS=Homo sapiens PE=2 SV=1 - [B2R7W4_HUMAN]			11.8207	0.051311																											6.48085	0.018548
B2R815	cDNA, FLJ93695, highly similar to Homo sapiens serpin peptidase inhibitor, clade A (alpha-1 antiproteinase, antitrypsin), member 4 (SERPINA4), mRNA OS=Homo sapiens PE=2 SV=1 - [B2R815_HUMAN]																					2.56081	0
B2R823	cDNA, FLJ93703, highly similar to Homo sapiens putatative 28 kDa protein (LOC56902), mRNA OS=Homo sapiens PE=2 SV=1 - [B2R823_HUMAN]																											2.37107				1.94476
B2R8A2	cDNA, FLJ93804, highly similar to Homo sapiens gp25L2 protein (HSGP25L2G), mRNA OS=Homo sapiens PE=2 SV=1 - [B2R8A2_HUMAN]	3.38805	0											2.33801	100
B2R8E4	cDNA, FLJ93859, highly similar to Homo sapiens protein phosphatase 1A (formerly 2C), magnesium-dependent, alpha isoform (PPM1A), mRNA OS=Homo sapiens PE=2 SV=1 - [B2R8E4_HUMAN]	29.913	4.79494	29.3001	2.37746													20.5105	2.32792	9.18873	0.0700206	8.40183	0	8.48889	0.0416167					5.90768	0
B2R8R5	cDNA, FLJ94025, highly similar to Homo sapiens tripartite motif-containing 28 (TRIM28), mRNA OS=Homo sapiens PE=2 SV=1 - [B2R8R5_HUMAN]	52.6222	1.20262	30.7172	1.53933	9.51454	0.799039			20.8625	0.13915	16.1874	0.473635					23.3054	0.01					3.12783	0.0185661	25.7669	0.742069	23.4281	0.780294
B2R8T5	cDNA, FLJ94057, highly similar to Homo sapiens leucine-zipper-like transcriptional regulator, 1(LZTR1), mRNA OS=Homo sapiens PE=2 SV=1 - [B2R8T5_HUMAN]	3.25084	100																	3.27086	100							3.16784	100			2.06461	0.327375
B2R8X4	cDNA, FLJ94105, highly similar to Homo sapiens GA binding protein transcription factor, alpha subunit 60kDa (GABPA), mRNA OS=Homo sapiens PE=2 SV=1 - [B2R8X4_HUMAN]	3.26146	0
B2R8Y6	cDNA, FLJ94121, highly similar to Homo sapiens stromal antigen 2 (STAG2), mRNA OS=Homo sapiens PE=2 SV=1 - [B2R8Y6_HUMAN]																													14.2849	100	25.4105	0.668351
B2R8Z8	cDNA, FLJ94136, highly similar to Homo sapiens synaptotagmin binding, cytoplasmic RNA interacting protein (SYNCRIP), mRNA OS=Homo sapiens PE=2 SV=1 - [B2R8Z8_HUMAN]									10.5733	1.00201																					10.9979	0.01
B2R926	cDNA, FLJ94179, highly similar to Homo sapiens tektin 2 (testicular) (TEKT2), mRNA OS=Homo sapiens PE=2 SV=1 - [B2R926_HUMAN]											2.17616
B2R944	cDNA, FLJ94203, highly similar to Homo sapiens stomatin (EPB72)-like 3 (STOML3), mRNA OS=Homo sapiens PE=2 SV=1 - [B2R944_HUMAN]	2.46089	0.00950408
B2R959	cDNA, FLJ94229, highly similar to Homo sapiens heterogeneous nuclear ribonucleoprotein L (HNRPL),mRNA OS=Homo sapiens PE=2 SV=1 - [B2R959_HUMAN]																	35.3625	0.0261546	20.3965	0.01					27.3273	0.226636	16.0715	0.0321412	28.6332	0.0182733	9.10106	0.01
B2R9I9	cDNA, FLJ94417, highly similar to Homo sapiens WD repeat domain 57 (U5 snRNP specific) (WDR57), mRNA OS=Homo sapiens PE=2 SV=1 - [B2R9I9_HUMAN]									2.28492	0							5.40384	0.01	2.65085	0.01							3.04601	0.0310335	2.14652	0.01
B2R9L6	cDNA, FLJ94450, highly similar to Homo sapiens cyclin-dependent kinase 9 (CDC2-related kinase) (CDK9), mRNA OS=Homo sapiens PE=2 SV=1 - [B2R9L6_HUMAN]									3.79975	0	2.13129
B2RAF3	cDNA, FLJ94877, highly similar to Homo sapiens placental protein 6 (PL6), mRNA OS=Homo sapiens PE=2 SV=1 - [B2RAF3_HUMAN]											4.67497
B2RAQ8	cDNA, FLJ95058, highly similar to Homo sapiens carnitine palmitoyltransferase 1A (liver) (CPT1A),nuclear gene encoding mitochondrial protein, mRNA OS=Homo sapiens PE=2 SV=1 - [B2RAQ8_HUMAN]									3.2972	100					5.16537	100													2.65986	100
B2RAX6	cDNA, FLJ95176, Homo sapiens CGI-48 protein (CGI-48), mRNA OS=Homo sapiens PE=2 SV=1 - [B2RAX6_HUMAN]	3.08832	0																			2.58391	0.0922638
B2RBB2	cDNA, FLJ95416, highly similar to Homo sapiens phosphatidylinositol glycan, class S (PIGS), mRNA OS=Homo sapiens PE=2 SV=1 - [B2RBB2_HUMAN]					6.09657	79.9889					1.89412
B2RBD5	cDNA, FLJ95457, highly similar to Homo sapiens tubulin, beta, 4 (TUBB4), mRNA OS=Homo sapiens PE=2 SV=1 - [B2RBD5_HUMAN]																							209.064
B2RBI0	cDNA, FLJ95518 OS=Homo sapiens PE=2 SV=1 - [B2RBI0_HUMAN]																													2.50718	100	2.17288
B2RBM8	cDNA, FLJ95596, highly similar to Homo sapiens activity-dependent neuroprotector (ADNP), mRNA OS=Homo sapiens PE=2 SV=1 - [B2RBM8_HUMAN]																					4.88317	0.0687141
B2RBR9	cDNA, FLJ95650, highly similar to Homo sapiens karyopherin (importin) beta 1 (KPNB1), mRNA OS=Homo sapiens PE=2 SV=1 - [B2RBR9_HUMAN]	13.0042	7.97479	22.3843	9.0943	11.8126	1.93084					22.8424	81.0023	5.49707	100			65.9961	100	111.698	100	91.0128	100	99.1453	100	192.34	100	219.482	100	287.63	100	300.356	100
B2RBS0	cDNA, FLJ95651, highly similar to Homo sapiens phosphatidylinositol 4-kinase, catalytic, alpha polypeptide (PIK4CA), transcript variant 1, mRNA OS=Homo sapiens PE=2 SV=1 - [B2RBS0_HUMAN]																															2.17083
B2RCB4	cDNA, FLJ95956 OS=Homo sapiens PE=2 SV=1 - [B2RCB4_HUMAN]											5.6566
B2RCQ9	cDNA, FLJ96225, highly similar to Homo sapiens heat shock 70kDa protein 1-like (HSPA1L), mRNA OS=Homo sapiens PE=2 SV=1 - [B2RCQ9_HUMAN]																					60.5499	0
B2RD24	cDNA, FLJ96424 OS=Homo sapiens PE=2 SV=1 - [B2RD24_HUMAN]					14.6004	100			5.72854	1.18143			5.30028	0.01
B2RDG1	cDNA, FLJ96593 OS=Homo sapiens PE=2 SV=1 - [B2RDG1_HUMAN]											13.5398	100			12.5784	100			19.3403	100	5.46579	100			5.4289	100			15.8797	100	15.6946	100
B2RDG4	cDNA, FLJ96597 OS=Homo sapiens PE=2 SV=1 - [B2RDG4_HUMAN]																					9.2792	0.0630407
B2RDK6	cDNA, FLJ96656, highly similar to Homo sapiens SPFH domain family, member 1 (SPFH1), mRNA OS=Homo sapiens PE=2 SV=1 - [B2RDK6_HUMAN]	9.86975	3.43626															12.0217	100			11.9031	100	19.747	2.48257			6.27208	100	12.1313	0	8.15212	1.62324
B2RDN9	cDNA, FLJ96699, highly similar to Homo sapiens thyroid autoantigen 70kDa (Ku antigen) (G22P1), mRNA OS=Homo sapiens PE=2 SV=1 - [B2RDN9_HUMAN]																															13.3051	1.07372
B2RDP2	cDNA, FLJ96703 OS=Homo sapiens PE=2 SV=1 - [B2RDP2_HUMAN]																	2.18717	0.793447	2.96669	0.0241949	3.71294	0	2.35879		2.86494	0.151823	2.9151	0.0839351	2.85273	0.0643798
B2RDP6	cDNA, FLJ96709, highly similar to Homo sapiens glutamate rich WD repeat protein GRWD (GRWD), mRNA OS=Homo sapiens PE=2 SV=1 - [B2RDP6_HUMAN]	3.31445	0															0	0.611103			5.60297	0.124706			7.14376	0.940704	5.17749	0.151357
B2RDU2	cDNA, FLJ96768, Homo sapiens non-SMC (structural maintenance of chromosomes)element 1 protein (NSE1), mRNA OS=Homo sapiens PE=2 SV=1 - [B2RDU2_HUMAN]																													0	0
B2RDU4	cDNA, FLJ96770 OS=Homo sapiens PE=2 SV=1 - [B2RDU4_HUMAN]																									2.1234	100			1.90178	0
B2RDZ9	cDNA, FLJ96850 OS=Homo sapiens PE=2 SV=1 - [B2RDZ9_HUMAN]																	2.27813	0							7.10959	0			3.96021	0.516427
B2RE06	cDNA, FLJ96859 OS=Homo sapiens PE=2 SV=1 - [B2RE06_HUMAN]																	3.51611	0					5.3749								2.767	100
B2RE46	cDNA, FLJ96923, highly similar to Homo sapiens ribophorin II (RPN2), mRNA OS=Homo sapiens PE=2 SV=1 - [B2RE46_HUMAN]											9.54154	100					12.528	100	7.84244	100
Q9H5W7	CDNA: FLJ22921 fis, clone KAT06711 OS=Homo sapiens PE=2 SV=1 - [Q9H5W7_HUMAN]			1.62974
H3BUR9	CDP-diacylglycerol--inositol 3-phosphatidyltransferase OS=Homo sapiens GN=CDIPT PE=1 SV=1 - [H3BUR9_HUMAN]											3.21443	100			3.13883	100
E5RHJ4	Cell cycle and apoptosis regulator protein 2 (Fragment) OS=Homo sapiens GN=CCAR2 PE=1 SV=1 - [E5RHJ4_HUMAN]													3.57204	0.01															2.86695	0.01	2.84251
A0A087X2B6	Cell cycle and apoptosis regulator protein 2 OS=Homo sapiens GN=CCAR2 PE=1 SV=1 - [A0A087X2B6_HUMAN]																			3.22611				2.2984
Q9ULG6	Cell cycle progression protein 1 OS=Homo sapiens GN=CCPG1 PE=1 SV=3 - [CCPG1_HUMAN]																													2.71731	53.0878	2.81062	1.12089
F8WBZ6	Cell differentiation protein RCD1 homolog OS=Homo sapiens GN=RQCD1 PE=1 SV=1 - [F8WBZ6_HUMAN]	2.21257	0
H7BZ91	Cell division control protein 45 homolog (Fragment) OS=Homo sapiens GN=CDC45 PE=1 SV=1 - [H7BZ91_HUMAN]																															4.08662
F5H3E1	Cell division cycle and apoptosis regulator protein 1 OS=Homo sapiens GN=CCAR1 PE=1 SV=1 - [F5H3E1_HUMAN]					6.23907	1.58653			2.10136	0			6.2894	0.01			2.47903	0
Q8IX12	Cell division cycle and apoptosis regulator protein 1 OS=Homo sapiens GN=CCAR1 PE=1 SV=2 - [CCAR1_HUMAN]	14.39	0.744861	17.7264	0.0394938							2.68629
Q5T8C6	Cell division cycle protein 16 homolog OS=Homo sapiens GN=CDC16 PE=1 SV=1 - [Q5T8C6_HUMAN]																											2.51758	100	2.97627	100	2.73043	100
Q9UJX2	Cell division cycle protein 23 homolog OS=Homo sapiens GN=CDC23 PE=1 SV=3 - [CDC23_HUMAN]																									0	0	6.96856				6.56114	100
Q08ES8	Cell growth-inhibiting protein 34 OS=Homo sapiens PE=2 SV=1 - [Q08ES8_HUMAN]	22.2844	1.56432	20.9503	1.01734	13.3601	0.389906			13.1916	1.15343	14.4731	0.242915	10.354	2.22519			12.8076	0.813653	15.2944	0.01					17.8669	0.853178	26.0727	0.177497	15.3781	0.550281	21.0815	0.422888
Q9NX58	Cell growth-regulating nucleolar protein OS=Homo sapiens GN=LYAR PE=1 SV=2 - [LYAR_HUMAN]																									10.7479	100	16.864	2.80216	17.6861	0.643146	13.2935	1.45139
A8YXX5	Cell proliferation-inducing protein 60 OS=Homo sapiens GN=PIG60 PE=2 SV=1 - [A8YXX5_HUMAN]											1.64518	100
E7EMR6	Cellular tumor antigen p53 (Fragment) OS=Homo sapiens GN=TP53 PE=1 SV=1 - [E7EMR6_HUMAN]																	2.06268	0							3.31663	1.95256			3.18289	0.606177
E7EQX7	Cellular tumor antigen p53 OS=Homo sapiens GN=TP53 PE=1 SV=1 - [E7EQX7_HUMAN]																					3.00816	0.110297					7.24532	100
P49454	Centromere protein F OS=Homo sapiens GN=CENPF PE=1 SV=2 - [CENPF_HUMAN]					2.67032	0															3.73714	0
D6RBJ6	Centromere protein H OS=Homo sapiens GN=CENPH PE=1 SV=1 - [D6RBJ6_HUMAN]																			2.32791		3.79976	0.242824	2.1135
Q7Z7K6	Centromere protein V OS=Homo sapiens GN=CENPV PE=1 SV=1 - [CENPV_HUMAN]																					15.3904	0.01
A6H8X9	Centrosomal protein 170kDa OS=Homo sapiens GN=CEP170 PE=2 SV=1 - [A6H8X9_HUMAN]	19.9487	0.888718															5.54236	0.888069
A0A024R914	Centrosomal protein 350kDa, isoform CRA_a OS=Homo sapiens GN=CEP350 PE=4 SV=1 - [A0A024R914_HUMAN]	13.0314	0.00950408
D3DR37	Centrosomal protein 55kDa, isoform CRA_a OS=Homo sapiens GN=CEP55 PE=1 SV=1 - [D3DR37_HUMAN]																											3.13657	100
E7EMW0	Centrosomal protein of 170 kDa OS=Homo sapiens GN=CEP170 PE=1 SV=1 - [E7EMW0_HUMAN]					2.03904	0
H0YDK0	Centrosomal protein of 295 kDa (Fragment) OS=Homo sapiens GN=CEP295 PE=1 SV=1 - [H0YDK0_HUMAN]																	2.94377	0
C9J710	Centrosomal protein of 70 kDa (Fragment) OS=Homo sapiens GN=CEP70 PE=1 SV=1 - [C9J710_HUMAN]																	4.93651	0.0409925
C9J0F4	Centrosomal protein of 70 kDa (Fragment) OS=Homo sapiens GN=CEP70 PE=4 SV=1 - [C9J0F4_HUMAN]	2.96327	0
B7Z2D2	Centrosomal protein of 70 kDa OS=Homo sapiens GN=CEP70 PE=1 SV=1 - [B7Z2D2_HUMAN]									3.341	0.574448			2.76417	0
Q8NHQ1	Centrosomal protein of 70 kDa OS=Homo sapiens GN=CEP70 PE=1 SV=2 - [CEP70_HUMAN]			7.50223	0.01															19.4575	0.01			3.51285				6.46256	0.01
Q1MSJ5	Centrosome and spindle pole-associated protein 1 OS=Homo sapiens GN=CSPP1 PE=1 SV=4 - [CSPP1_HUMAN]									2.73462	0.0150756
H0Y6Q4	Centrosome-associated protein 350 (Fragment) OS=Homo sapiens GN=CEP350 PE=1 SV=1 - [H0Y6Q4_HUMAN]			3.71616						2.31076	1.13246
H0YLQ6	Ceramide synthase 2 (Fragment) OS=Homo sapiens GN=CERS2 PE=1 SV=2 - [H0YLQ6_HUMAN]																													3.27358	100	2.35089	1.50768
Q53HV2	Chaperonin containing TCP1, subunit 7 (Eta) variant (Fragment) OS=Homo sapiens PE=2 SV=1 - [Q53HV2_HUMAN]	46.972	3.27233	31.3052	0.995202	50.2604	100					16.101	0.816452							11.9677	0.0459243
B7Z1C9	Chaperonin containing TCP1, subunit 7 (Eta), isoform CRA_a OS=Homo sapiens GN=CCT7 PE=2 SV=1 - [B7Z1C9_HUMAN]									5.31704	2.26837			2.26138	0	2.7584	2.03013	8.30474	2.36115			8.93345	46.9326	7.49154	0.0632116	5.04826	0.523683	5.52174	0.0391803	4.62034	0.27632
A1JUI8	Chaperonin subunit 6A (Fragment) OS=Homo sapiens GN=CCT6A PE=2 SV=1 - [A1JUI8_HUMAN]	25.0634	2.53458			43.728	100	0	51.0193			2.74095						2.31271	0	6.45282	2.4211			4.41331	0.944482	3.67289	0.238407	0	0.0462653
K7EPU3	Chitobiosyldiphosphodolichol beta-mannosyltransferase (Fragment) OS=Homo sapiens GN=ALG1 PE=1 SV=1 - [K7EPU3_HUMAN]																			3.4024	100											2.53175	0.876287
A0A024R095	Chloride channel CLIC-like 1, isoform CRA_a OS=Homo sapiens GN=CLCC1 PE=4 SV=1 - [A0A024R095_HUMAN]											3.46636	100	0	10.0266					3.22503	1.08374	2.40925	100	3.22606	0.61741							2.85027	0.0802326
A0A0C4DGS9	Choline/ethanolaminephosphotransferase 1 OS=Homo sapiens GN=CEPT1 PE=1 SV=1 - [A0A0C4DGS9_HUMAN]											4.29154	100							7.93392	100	2.8158	0	2.12052		3.04887	0					3.58161	100
Q4VAQ3	CHRNA4 protein OS=Homo sapiens GN=CHRNA4 PE=2 SV=1 - [Q4VAQ3_HUMAN]																															2.226	100
X6R700	Chromatin target of PRMT1 protein OS=Homo sapiens GN=CHTOP PE=1 SV=1 - [X6R700_HUMAN]	6.25709	0.00950408																			9.24968	2.11639			3.22156	0.002			3.14947	0.116418
C9JWS9	Chromobox protein homolog 1 (Fragment) OS=Homo sapiens GN=CBX1 PE=1 SV=1 - [C9JWS9_HUMAN]																					3.11798	0			0	0
K7ELA4	Chromobox protein homolog 1 OS=Homo sapiens GN=CBX1 PE=1 SV=1 - [K7ELA4_HUMAN]									2.10282	0
C9JMM0	Chromobox protein homolog 3 (Fragment) OS=Homo sapiens GN=CBX3 PE=1 SV=1 - [C9JMM0_HUMAN]			2.95335	0.01													2.42726	0									2.11917	0.0365491
Q13185	Chromobox protein homolog 3 OS=Homo sapiens GN=CBX3 PE=1 SV=4 - [CBX3_HUMAN]	5.12522	0.00950408																			23.9623	0.01
P45973	Chromobox protein homolog 5 OS=Homo sapiens GN=CBX5 PE=1 SV=1 - [CBX5_HUMAN]																					4.37278	0.01
Q9Y232	Chromodomain Y-like protein OS=Homo sapiens GN=CDYL PE=1 SV=2 - [CDYL1_HUMAN]	2.72889	100
H0Y8V4	Chromodomain-helicase-DNA-binding protein 1 (Fragment) OS=Homo sapiens GN=CHD1 PE=1 SV=1 - [H0Y8V4_HUMAN]																					2.45325	0
A0A024R973	Chromosome 1 open reading frame 27, isoform CRA_b OS=Homo sapiens GN=C1orf27 PE=4 SV=1 - [A0A024R973_HUMAN]	2.85494	0.00950408							4.41687	1.71367	3.27363	0.01																	2.20453	0
A0A0S2Z5P5	Chromosome 10 open reading frame 119, isoform CRA_c (Fragment) OS=Homo sapiens GN=MCMBP PE=2 SV=1 - [A0A0S2Z5P5_HUMAN]	11.4327	100	19.1869	100	13.4813	100
V9GY01	Chromosome 15 open reading frame 23, isoform CRA_d OS=Homo sapiens GN=KNSTRN PE=1 SV=1 - [V9GY01_HUMAN]	2.66843	0
Q8WYY5	Chromosome 16 open reading frame 33, isoform CRA_b OS=Homo sapiens GN=C16orf33 PE=2 SV=1 - [Q8WYY5_HUMAN]																															2.32553	0.01
G3XA94	Chromosome 3 open reading frame 1, isoform CRA_b OS=Homo sapiens GN=TIMMDC1 PE=1 SV=1 - [G3XA94_HUMAN]											0	100
Q96JM3	Chromosome alignment-maintaining phosphoprotein 1 OS=Homo sapiens GN=CHAMP1 PE=1 SV=2 - [CHAP1_HUMAN]																					1.70053	0.21074
Q2KQ72	Chromosome-associated protein E OS=Homo sapiens PE=2 SV=1 - [Q2KQ72_HUMAN]					1.97281	0																							17.7661	40.5784
D6RDU8	Cilia- and flagella-associated protein 97 (Fragment) OS=Homo sapiens GN=CFAP97 PE=1 SV=1 - [D6RDU8_HUMAN]																													0	0
Q567R9	CIP29 protein OS=Homo sapiens GN=CIP29 PE=2 SV=1 - [Q567R9_HUMAN]	3.11054	0.0174931																			7.38844	1.6283
A0A0J9YXV4	Cirhin (Fragment) OS=Homo sapiens GN=UTP4 PE=1 SV=1 - [A0A0J9YXV4_HUMAN]																					5.75579	0.1372
G5E9Z2	Cisplatin resistance related protein CRR9p, isoform CRA_c OS=Homo sapiens GN=CLPTM1L PE=1 SV=1 - [G5E9Z2_HUMAN]																	2.12337	100
H7BYJ3	Citron Rho-interacting kinase (Fragment) OS=Homo sapiens GN=CIT PE=1 SV=1 - [H7BYJ3_HUMAN]																					2.08939	100
O14578	Citron Rho-interacting kinase OS=Homo sapiens GN=CIT PE=1 SV=2 - [CTRO_HUMAN]	5.09777	0
Q8IYN5	CKAP5 protein OS=Homo sapiens GN=CKAP5 PE=2 SV=1 - [Q8IYN5_HUMAN]																							4.49311	0.01							3.61864
Q7LAX7	CKII beta binding protein 2 OS=Homo sapiens PE=2 SV=1 - [Q7LAX7_HUMAN]	7.69682	0					2.58388		3.75441	0																	2.4372		2.71973	0
Q9NX76	CKLF-like MARVEL transmembrane domain-containing protein 6 OS=Homo sapiens GN=CMTM6 PE=1 SV=1 - [CKLF6_HUMAN]											2.96201	59.4625											2.37755	1.70423
J3KS13	Clathrin heavy chain 1 OS=Homo sapiens GN=CLTC PE=1 SV=1 - [J3KS13_HUMAN]					5.40682	100
Q00610	Clathrin heavy chain 1 OS=Homo sapiens GN=CLTC PE=1 SV=5 - [CLH1_HUMAN]	30.4048	5.09671	49.3699	2.8756							8.1197	1.94778					3.3572	3.84189	6.3712	0.0551385					20.4105	3.81167	21.21	1.21114	39.8714	100	33.4979	1.41987
Q5RLJ0	CLE OS=Homo sapiens PE=2 SV=1 - [Q5RLJ0_HUMAN]											3.30038	0.01
D3DWL9	Cleavage and polyadenylation specific factor 1, 160kDa, isoform CRA_a OS=Homo sapiens GN=CPSF1 PE=4 SV=1 - [D3DWL9_HUMAN]	8.3164	0			5.12776	0.00993605			5.92732	0.513722			5.9789	0			3.00376	0	2.72395	0.0110717	8.67826	0.556438			8.81392	0			2.56283	0.0623269
E9PIM1	Cleavage and polyadenylation-specificity factor subunit 1 OS=Homo sapiens GN=CPSF1 PE=1 SV=3 - [E9PIM1_HUMAN]			2.30899	0.01
B7Z7B0	Cleavage and polyadenylation-specificity factor subunit 4 OS=Homo sapiens GN=CPSF4 PE=1 SV=1 - [B7Z7B0_HUMAN]	5.01118	0	3.49286	0.01
H3BV41	Cleavage and polyadenylation-specificity factor subunit 5 (Fragment) OS=Homo sapiens GN=NUDT21 PE=1 SV=1 - [H3BV41_HUMAN]					2.81449	0.983771			3.46178	0.0100259
F8WJN3	Cleavage and polyadenylation-specificity factor subunit 6 OS=Homo sapiens GN=CPSF6 PE=1 SV=1 - [F8WJN3_HUMAN]	5.1409	0.150716
K7EQQ1	Cleft lip and palate transmembrane protein 1 (Fragment) OS=Homo sapiens GN=CLPTM1 PE=1 SV=1 - [K7EQQ1_HUMAN]											3.01644		3.66011	100
Q9BRG8	CLK2 protein (Fragment) OS=Homo sapiens GN=CLK2 PE=2 SV=2 - [Q9BRG8_HUMAN]			3.47273	0.01
I3L2B0	Clustered mitochondria protein homolog (Fragment) OS=Homo sapiens GN=CLUH PE=1 SV=2 - [I3L2B0_HUMAN]	5.74891	100			1.67929	0			2.1079	0.051255
I3L121	Clusterin-associated protein 1 (Fragment) OS=Homo sapiens GN=CLUAP1 PE=1 SV=1 - [I3L121_HUMAN]	2.14103	0.0140977
P53621	Coatomer subunit alpha OS=Homo sapiens GN=COPA PE=1 SV=2 - [COPA_HUMAN]	5.40546	7.12801			4.2866	0					10.7479	100			2.23073		2.46045	11.1937	3.0834		2.37323	100			5.86341	43.1788	3.56146		8.11088	100	12.5796	0.854639
E9PP73	Coatomer subunit beta (Fragment) OS=Homo sapiens GN=COPB1 PE=1 SV=7 - [E9PP73_HUMAN]			3.30797	100					3.04495	0
P53618	Coatomer subunit beta OS=Homo sapiens GN=COPB1 PE=1 SV=3 - [COPB_HUMAN]	6.46163	2.83397									2.58555	2.09452			2.18983		1.72602	0	3.15685
H0YAC7	Coatomer subunit beta' (Fragment) OS=Homo sapiens GN=COPB2 PE=1 SV=1 - [H0YAC7_HUMAN]																									2.4562	37.4865	2.51476	6.03704
P35606	Coatomer subunit beta' OS=Homo sapiens GN=COPB2 PE=1 SV=2 - [COPB2_HUMAN]	5.8672	0			2.68059	100					13.4646	100
M0R061	Coatomer subunit epsilon OS=Homo sapiens GN=COPE PE=1 SV=1 - [M0R061_HUMAN]																									2.85693	100			3.76742	100
Q9H9B7	Coatomer subunit gamma OS=Homo sapiens PE=2 SV=1 - [Q9H9B7_HUMAN]																											2.51708
H0Y8X7	Coatomer subunit gamma-1 (Fragment) OS=Homo sapiens GN=COPG1 PE=1 SV=1 - [H0Y8X7_HUMAN]	2.94842	0
G3V1A4	Cofilin 1 (Non-muscle), isoform CRA_a OS=Homo sapiens GN=CFL1 PE=1 SV=1 - [G3V1A4_HUMAN]	17.9624	4.25372	22.3472	8.25465	10.0771	5.4047											12.7733	1.03935	11.366	0.860771	12.7515	24.4546	9.6128		8.80767	91.3119	2.3248	0.0517062	15.8812	1.24079	7.3163	1.3256
E9PLJ3	Cofilin-1 (Fragment) OS=Homo sapiens GN=CFL1 PE=1 SV=1 - [E9PLJ3_HUMAN]							2.19825	5.70558	6.14406	2.12468					2.42623	0.01
Q6PIW8	COG4 protein (Fragment) OS=Homo sapiens GN=COG4 PE=2 SV=1 - [Q6PIW8_HUMAN]																	7.21783	100	17.5931	100			15.0033	100					6.08742	5.45196	12.3132	0.0810693
Q8WVM7	Cohesin subunit SA-1 OS=Homo sapiens GN=STAG1 PE=1 SV=3 - [STAG1_HUMAN]																															14.5999	1.60359
A0A024R2V4	Coiled-coil domain containing 51, isoform CRA_a OS=Homo sapiens GN=CCDC51 PE=4 SV=1 - [A0A024R2V4_HUMAN]																	2.8402	99.5361			2.31638	100	0	1.85543
B8ZZ49	Coiled-coil domain-containing protein 129 (Fragment) OS=Homo sapiens GN=CCDC129 PE=4 SV=1 - [B8ZZ49_HUMAN]																			3.67542
Q9H6E4	Coiled-coil domain-containing protein 134 OS=Homo sapiens GN=CCDC134 PE=1 SV=1 - [CC134_HUMAN]																											2.06288
Q4G0X9	Coiled-coil domain-containing protein 40 OS=Homo sapiens GN=CCDC40 PE=2 SV=2 - [CCD40_HUMAN]	0	0
Q96A33	Coiled-coil domain-containing protein 47 OS=Homo sapiens GN=CCDC47 PE=1 SV=1 - [CCD47_HUMAN]																							3.19826
Q2TAC2	Coiled-coil domain-containing protein 57 OS=Homo sapiens GN=CCDC57 PE=1 SV=2 - [CCD57_HUMAN]																					2.67651	0
Q9H6F5	Coiled-coil domain-containing protein 86 OS=Homo sapiens GN=CCDC86 PE=1 SV=1 - [CCD86_HUMAN]																					2.98599	0.787974
I3L369	Coilin (Fragment) OS=Homo sapiens GN=COIL PE=1 SV=1 - [I3L369_HUMAN]			2.26168	100
P38432	Coilin OS=Homo sapiens GN=COIL PE=1 SV=1 - [COIL_HUMAN]																					2.87586	0.01
A0A024R0K2	Cold shock domain containing E1, RNA-binding, isoform CRA_b OS=Homo sapiens GN=CSDE1 PE=4 SV=1 - [A0A024R0K2_HUMAN]					31.0111	100
A0A024RAV4	Cold shock domain protein A, isoform CRA_b OS=Homo sapiens GN=CSDA PE=4 SV=1 - [A0A024RAV4_HUMAN]	22.2211	0.0770717											3.87867	0.01					14.3853	0.01	16.3423	0.01			32.5309	0.019353			19.7804	0.130367	30.7364	0.227309
E9PLT0	Cold shock domain-containing protein E1 OS=Homo sapiens GN=CSDE1 PE=1 SV=1 - [E9PLT0_HUMAN]	26.7562	100	10.4209	27.0653
K7EQX4	Cold-inducible RNA-binding protein (Fragment) OS=Homo sapiens GN=CIRBP PE=1 SV=1 - [K7EQX4_HUMAN]			9.12632	0.0349761
K7ENX8	Cold-inducible RNA-binding protein (Fragment) OS=Homo sapiens GN=CIRBP PE=1 SV=2 - [K7ENX8_HUMAN]					2.76377	0
Q14011	Cold-inducible RNA-binding protein OS=Homo sapiens GN=CIRBP PE=1 SV=1 - [CIRBP_HUMAN]									2.29733	0											2.20572	0					2.19849
P02462	Collagen alpha-1(IV) chain OS=Homo sapiens GN=COL4A1 PE=1 SV=3 - [CO4A1_HUMAN]			2.65221
D3DTX7	Collagen, type I, alpha 1, isoform CRA_a OS=Homo sapiens GN=COL1A1 PE=4 SV=1 - [D3DTX7_HUMAN]			16.8537	100	19.4122	0.00993605	5.98526	100	20.5295	0.0100259	7.4949	0.777868	20.2273	0.01	16.8826	100
Q59GD4	Collagen, type V, alpha 3 preproprotein variant (Fragment) OS=Homo sapiens PE=2 SV=1 - [Q59GD4_HUMAN]			2.70234
D6REY2	Colorectal mutant cancer protein OS=Homo sapiens GN=MCC PE=1 SV=1 - [D6REY2_HUMAN]																															0	100
I3L3Q7	Complement component 1 Q subcomponent-binding protein, mitochondrial (Fragment) OS=Homo sapiens GN=C1QBP PE=1 SV=1 - [I3L3Q7_HUMAN]	49.6892	0.442251							22.5536	0.81471	25.3792	0.292465	10.6708	0.993811	17.7095	0.601459	33.815	0.631375	23.5259	0.01			27.9279	0.01	21.115	0.438058	12.7272	0.115841	29.013	0.268049
Q07021	Complement component 1 Q subcomponent-binding protein, mitochondrial OS=Homo sapiens GN=C1QBP PE=1 SV=1 - [C1QBP_HUMAN]																					17.2272	15.3566
Q9UNU2	Complement protein C4B frameshift mutant (Fragment) OS=Homo sapiens GN=C4B PE=4 SV=1 - [Q9UNU2_HUMAN]																	4.36933	0.01
B4DDL2	Component of oligomeric golgi complex 4, isoform CRA_b OS=Homo sapiens GN=COG4 PE=2 SV=1 - [B4DDL2_HUMAN]																					9.44306	100			3.55458	59.0063	3.89342	100
B4E0B7	Condensin complex subunit 1 OS=Homo sapiens PE=2 SV=1 - [B4E0B7_HUMAN]											2.59343						2.34789	100	3.27433		2.34816	100	2.40759				2.80239
H0Y9Z8	Condensin complex subunit 3 (Fragment) OS=Homo sapiens GN=NCAPG PE=1 SV=1 - [H0Y9Z8_HUMAN]																			2.79218	100			2.4712	1.54553							2.84397	1.48126
P42695	Condensin-2 complex subunit D3 OS=Homo sapiens GN=NCAPD3 PE=1 SV=2 - [CNDD3_HUMAN]											1.72117	6.66445					47.6381	100	33.2684	100	40.7767	100	48.0976	2.38466	15.2651	50.3107	5.84695	100	9.6854	100	25.5367	100
H0YC55	Condensin-2 complex subunit H2 (Fragment) OS=Homo sapiens GN=NCAPH2 PE=1 SV=1 - [H0YC55_HUMAN]																	1.91719	100			2.28202	0	1.96977								2.04168	100
A0A0A6YYG7	Condensin-2 complex subunit H2 OS=Homo sapiens GN=NCAPH2 PE=1 SV=1 - [A0A0A6YYG7_HUMAN]					0	0													12.0678	100
B4DXN4	Connector enhancer of kinase suppressor of ras 1 OS=Homo sapiens GN=CNKSR1 PE=1 SV=1 - [B4DXN4_HUMAN]			3.60343
Q59GT1	Conserved helix-loop-helix ubiquitous kinase variant (Fragment) OS=Homo sapiens PE=2 SV=1 - [Q59GT1_HUMAN]	2.04469	0
Q8WTW3	Conserved oligomeric Golgi complex subunit 1 OS=Homo sapiens GN=COG1 PE=1 SV=1 - [COG1_HUMAN]																							29.3913	1.94066
Q14746	Conserved oligomeric Golgi complex subunit 2 OS=Homo sapiens GN=COG2 PE=1 SV=1 - [COG2_HUMAN]																															6.72477	0.773317
Q96JB2	Conserved oligomeric Golgi complex subunit 3 OS=Homo sapiens GN=COG3 PE=1 SV=3 - [COG3_HUMAN]																			8.84638	0.0163638
U3KQU7	Conserved oligomeric Golgi complex subunit 5 (Fragment) OS=Homo sapiens GN=COG5 PE=1 SV=1 - [U3KQU7_HUMAN]																											1.969				1.95018
Q9UP83	Conserved oligomeric Golgi complex subunit 5 OS=Homo sapiens GN=COG5 PE=1 SV=3 - [COG5_HUMAN]																	4.73498	100	11.676	100	7.31657	100	10.4538	100
Q9Y2V7	Conserved oligomeric Golgi complex subunit 6 OS=Homo sapiens GN=COG6 PE=1 SV=2 - [COG6_HUMAN]																	4.05562	0	9.24584	100			4.15243	1.6762							0	0.150584
I3L2R8	Conserved oligomeric Golgi complex subunit 7 (Fragment) OS=Homo sapiens GN=COG7 PE=1 SV=1 - [I3L2R8_HUMAN]																															3.23761
P83436	Conserved oligomeric Golgi complex subunit 7 OS=Homo sapiens GN=COG7 PE=1 SV=1 - [COG7_HUMAN]																			10.6666	4.51464	4.42798	100	9.7381	100
A0A087X1T3	Conserved oligomeric Golgi complex subunit 8 (Fragment) OS=Homo sapiens GN=COG8 PE=1 SV=1 - [A0A087X1T3_HUMAN]																	2.64107	100													2.33724
Q96MW5	Conserved oligomeric Golgi complex subunit 8 OS=Homo sapiens GN=COG8 PE=1 SV=2 - [COG8_HUMAN]																							6.50536	1.42736
A0A0C4DG79	Constitutive coactivator of PPAR-gamma-like protein 1 (Fragment) OS=Homo sapiens GN=FAM120A PE=1 SV=1 - [A0A0C4DG79_HUMAN]	2.6358	0
A0A0C4DH52	Constitutive coactivator of PPAR-gamma-like protein 1 (Fragment) OS=Homo sapiens GN=FAM120A PE=1 SV=1 - [A0A0C4DH52_HUMAN]											3.42987	0.102806
J3QRX9	Coordinator of PRMT5 and differentiation stimulator OS=Homo sapiens GN=COPRS PE=1 SV=1 - [J3QRX9_HUMAN]					8.85422	0											6.78182	0	9.95438	0.01			3.74439	0.01			8.43178	0.0245645			4.61317	0.01
Q9NQ92	Coordinator of PRMT5 and differentiation stimulator OS=Homo sapiens GN=COPRS PE=1 SV=3 - [COPRS_HUMAN]	55.012	0.00950408	15.5039	0.01			13.4491		51.1151	0.719891	19.0659	0.01	22.2459	0.01	13.3597	0.01									12.9211	0.0463874			10.0307	0.01
A0A024R478	COP9 constitutive photomorphogenic homolog subunit 7B (Arabidopsis), isoform CRA_a OS=Homo sapiens GN=COPS7B PE=4 SV=1 - [A0A024R478_HUMAN]																													3.54965	69.6194
J3QQX0	COP9 signalosome complex subunit 1 (Fragment) OS=Homo sapiens GN=GPS1 PE=1 SV=1 - [J3QQX0_HUMAN]																															0	100
H0YM03	COP9 signalosome complex subunit 2 (Fragment) OS=Homo sapiens GN=COPS2 PE=1 SV=1 - [H0YM03_HUMAN]																													3.66084	0
B4DIH5	COP9 signalosome complex subunit 2 OS=Homo sapiens GN=COPS2 PE=1 SV=1 - [B4DIH5_HUMAN]	3.86562	2.83512																													2.43887	100
D6RD63	COP9 signalosome complex subunit 4 (Fragment) OS=Homo sapiens GN=COPS4 PE=1 SV=1 - [D6RD63_HUMAN]	2.39955	0																											2.84083	0
D6REK7	COP9 signalosome complex subunit 4 OS=Homo sapiens GN=COPS4 PE=1 SV=1 - [D6REK7_HUMAN]											1.97531
H7C3T0	COP9 signalosome complex subunit 6 (Fragment) OS=Homo sapiens GN=COPS6 PE=1 SV=1 - [H7C3T0_HUMAN]																													3.5704	0
Q9UBW8	COP9 signalosome complex subunit 7a OS=Homo sapiens GN=COPS7A PE=1 SV=1 - [CSN7A_HUMAN]																													6.58897	100
H7C3S9	COP9 signalosome complex subunit 8 (Fragment) OS=Homo sapiens GN=COPS8 PE=1 SV=1 - [H7C3S9_HUMAN]																													0	0
O75131	Copine-3 OS=Homo sapiens GN=CPNE3 PE=1 SV=1 - [CPNE3_HUMAN]	2.51895	0	7.41164	100	8.65732	34.1137
O75367	Core histone macro-H2A.1 OS=Homo sapiens GN=H2AFY PE=1 SV=4 - [H2AY_HUMAN]									2.19643	100	3.34877	4.22526									32.1325	0.01					2.66892
F8VV53	Coronin (Fragment) OS=Homo sapiens GN=CORO1C PE=1 SV=1 - [F8VV53_HUMAN]																	0	0	2.62705	0.01
B4E3S0	Coronin OS=Homo sapiens GN=CORO1C PE=1 SV=1 - [B4E3S0_HUMAN]																					7.40689	0.868539	5.06244	0.01					4.55602	0.447412
H0YHL7	Coronin-1C (Fragment) OS=Homo sapiens GN=CORO1C PE=1 SV=1 - [H0YHL7_HUMAN]									2.10913	0.840039
Q76MU0	Cortactin (Fragment) OS=Homo sapiens GN=EMS1 PE=4 SV=1 - [Q76MU0_HUMAN]					2.6202	0
I3L293	CREB-binding protein (Fragment) OS=Homo sapiens GN=CREBBP PE=4 SV=1 - [I3L293_HUMAN]			2.83897	100
P46109	Crk-like protein OS=Homo sapiens GN=CRKL PE=1 SV=1 - [CRKL_HUMAN]	2.44491	0			3.27756	100			4.54728	0
Q8IXG0	Crn protein OS=Homo sapiens GN=crn PE=2 SV=1 - [Q8IXG0_HUMAN]									3.3088	0	3.2845	0.01
Q71SV8	Crn-related protein kim1 OS=Homo sapiens PE=2 SV=1 - [Q71SV8_HUMAN]																					0	0.01
Q6PKC2	CROP protein (Fragment) OS=Homo sapiens GN=CROP PE=2 SV=1 - [Q6PKC2_HUMAN]	2.68546	0	3.98929	0.01																			5.45886	0.0141541
Q59EB5	CSDA protein variant (Fragment) OS=Homo sapiens PE=2 SV=1 - [Q59EB5_HUMAN]					10.0212	0			26.1142	0.766292
Q8WU01	CSDE1 protein (Fragment) OS=Homo sapiens GN=CSDE1 PE=2 SV=1 - [Q8WU01_HUMAN]							2.32318																						2.72816	0
Q8IUB0	CTCL tumor antigen HD-CL-08 OS=Homo sapiens PE=2 SV=1 - [Q8IUB0_HUMAN]																					11.1742	27.8635			10.6409	0.332568
Q05D32	CTD small phosphatase-like protein 2 OS=Homo sapiens GN=CTDSPL2 PE=1 SV=2 - [CTSL2_HUMAN]																					2.53457	0.233463
P17812	CTP synthase 1 OS=Homo sapiens GN=CTPS1 PE=1 SV=2 - [PYRG1_HUMAN]											10.0464	0.895516
Q9NRF8	CTP synthase 2 OS=Homo sapiens GN=CTPS2 PE=1 SV=1 - [PYRG2_HUMAN]	2.65938	100			2.12412	100
B4DMB5	CTP synthase OS=Homo sapiens PE=2 SV=1 - [B4DMB5_HUMAN]					18.922	100
B4E1E0	CTP synthase OS=Homo sapiens PE=2 SV=1 - [B4E1E0_HUMAN]	2.77839	100	5.12156												1.65716	100
Q7Z408	CUB and sushi domain-containing protein 2 OS=Homo sapiens GN=CSMD2 PE=1 SV=2 - [CSMD2_HUMAN]																									0	0
Q92879	CUGBP Elav-like family member 1 OS=Homo sapiens GN=CELF1 PE=1 SV=2 - [CELF1_HUMAN]																															2.31796
H7C399	Cullin-3 (Fragment) OS=Homo sapiens GN=CUL3 PE=1 SV=1 - [H7C399_HUMAN]									4.55401	1.63003			2.96177	0	2.38855	0.01
A0A087WTG3	Cullin-3 OS=Homo sapiens GN=CUL3 PE=1 SV=1 - [A0A087WTG3_HUMAN]	12.1286	1.00361
O75155	Cullin-associated NEDD8-dissociated protein 2 OS=Homo sapiens GN=CAND2 PE=1 SV=3 - [CAND2_HUMAN]																			6.51954	100	3.7702	0	10.6118	100	76.8323	100	99.5712	100	110.192	100	167.971	1.65074
E5RIU6	Cyclin-dependent kinase 1 (Fragment) OS=Homo sapiens GN=CDK1 PE=1 SV=2 - [E5RIU6_HUMAN]									9.23535	0	5.80997	0.593352
Q9NYV4	Cyclin-dependent kinase 12 OS=Homo sapiens GN=CDK12 PE=1 SV=2 - [CDK12_HUMAN]									6.04794	0.0349586
F8VXD2	Cyclin-dependent kinase 4 (Fragment) OS=Homo sapiens GN=CDK4 PE=1 SV=1 - [F8VXD2_HUMAN]													5.78363	100
F8VYH9	Cyclin-dependent kinase 4 (Fragment) OS=Homo sapiens GN=CDK4 PE=1 SV=1 - [F8VYH9_HUMAN]	8.26138	100	16.2881	38.4761	9.46865	86.5813					5.49409	8.0455			9.46712	100							7.02919	100
P11802	Cyclin-dependent kinase 4 OS=Homo sapiens GN=CDK4 PE=1 SV=2 - [CDK4_HUMAN]																			10.6604	100
A0A0S2Z355	Cyclin-dependent kinase 5 isoform 2 (Fragment) OS=Homo sapiens GN=CDK5 PE=2 SV=1 - [A0A0S2Z355_HUMAN]	5.45133	100
J3QRG6	Cyclin-dependent kinase inhibitor 2A OS=Homo sapiens GN=CDKN2A PE=1 SV=1 - [J3QRG6_HUMAN]			17.0218	100							9.6803	100					9.20316	100	5.17061	100
K7ES20	Cyclin-dependent kinase inhibitor 2A OS=Homo sapiens GN=CDKN2A PE=1 SV=1 - [K7ES20_HUMAN]																					2.6641	100
Q00535	Cyclin-dependent-like kinase 5 OS=Homo sapiens GN=CDK5 PE=1 SV=3 - [CDK5_HUMAN]			11.3234	100	16.1034	0.905281
G3V235	Cyclin-K (Fragment) OS=Homo sapiens GN=CCNK PE=1 SV=7 - [G3V235_HUMAN]																											2.95736	100
Q14097	CYP2B protein OS=Homo sapiens GN=CYP2B PE=2 SV=1 - [Q14097_HUMAN]																			2.31266
C9JMA6	Cystathionine beta-synthase (Fragment) OS=Homo sapiens GN=CBS PE=1 SV=1 - [C9JMA6_HUMAN]			4.46692
B7Z6W5	Cystathionine beta-synthase OS=Homo sapiens PE=2 SV=1 - [B7Z6W5_HUMAN]	5.36649	10.2361
C9J0E4	Cystatin-A OS=Homo sapiens GN=CSTA PE=1 SV=1 - [C9J0E4_HUMAN]													3.03928	0.01
P01040	Cystatin-A OS=Homo sapiens GN=CSTA PE=1 SV=1 - [CYTA_HUMAN]	3.21531	0.00950408
P04080	Cystatin-B OS=Homo sapiens GN=CSTB PE=1 SV=2 - [CYTB_HUMAN]	10.2101	9.31658	6.01543	15.3297	2.98364	0.884417			2.65902	0
Q16527	Cysteine and glycine-rich protein 2 OS=Homo sapiens GN=CSRP2 PE=1 SV=3 - [CSRP2_HUMAN]	3.0524	0			4.16969	0
D6RAU4	Cysteine-rich protein 2-binding protein (Fragment) OS=Homo sapiens GN=CSRP2BP PE=1 SV=1 - [D6RAU4_HUMAN]													0	0
Q53GF0	Cytidine 5'-monophosphate N-acetylneuraminic acid synthetase variant (Fragment) OS=Homo sapiens PE=2 SV=1 - [Q53GF0_HUMAN]																													2.91712	0	3.0693
H3BRG4	Cytochrome b-c1 complex subunit 2, mitochondrial OS=Homo sapiens GN=UQCRC2 PE=1 SV=1 - [H3BRG4_HUMAN]																	2.4596	0	1.95052	100			2.19377	100	2.79469	0	7.8652	100			10.4216	0.975518
H3BSJ9	Cytochrome b-c1 complex subunit 2, mitochondrial OS=Homo sapiens GN=UQCRC2 PE=1 SV=1 - [H3BSJ9_HUMAN]																													5.34407	100
Q9UDW1	Cytochrome b-c1 complex subunit 9 OS=Homo sapiens GN=UQCR10 PE=1 SV=3 - [QCR9_HUMAN]																													0	100	2.78516	0.0155174
J3QR91	Cytochrome b5 type B (Fragment) OS=Homo sapiens GN=CYB5B PE=1 SV=1 - [J3QR91_HUMAN]																			2.59415	100
Q96BR5	Cytochrome c oxidase assembly factor 7 OS=Homo sapiens GN=COA7 PE=1 SV=2 - [COA7_HUMAN]																							2.46896
A0A0D4WQL7	Cytochrome c oxidase subunit 2 OS=Homo sapiens GN=COX2 PE=3 SV=1 - [A0A0D4WQL7_HUMAN]																									0	0
A0A0P0C1B5	Cytochrome c oxidase subunit 2 OS=Homo sapiens GN=COX2 PE=3 SV=1 - [A0A0P0C1B5_HUMAN]																	9.3895	100									10.2761	100			22.7069	100
P13073	Cytochrome c oxidase subunit 4 isoform 1, mitochondrial OS=Homo sapiens GN=COX4I1 PE=1 SV=1 - [COX41_HUMAN]																									11.8989	100	15.991	100	22.08	100	16.6431	1.30095
P20674	Cytochrome c oxidase subunit 5A, mitochondrial OS=Homo sapiens GN=COX5A PE=1 SV=2 - [COX5A_HUMAN]																			2.28342	100					3.8986	100	7.12024	100	13.1328	100	14.7127	100
P10606	Cytochrome c oxidase subunit 5B, mitochondrial OS=Homo sapiens GN=COX5B PE=1 SV=2 - [COX5B_HUMAN]																											4.91034	100	15.4783	100	11.2774	100
O95101	Cytochrome c oxidase subunit 6A, mitochondrial OS=Homo sapiens PE=2 SV=1 - [O95101_HUMAN]																													3.1354	100	3.84075
P14854	Cytochrome c oxidase subunit 6B1 OS=Homo sapiens GN=COX6B1 PE=1 SV=2 - [CX6B1_HUMAN]																											3.06482	100	5.49348	100	2.88858	100
P09669	Cytochrome c oxidase subunit 6C OS=Homo sapiens GN=COX6C PE=1 SV=2 - [COX6C_HUMAN]																	2.28421	100							2.51891	100			4.53995	100	10.0733	100
E5RJZ1	Cytochrome c oxidase subunit 7A-related protein, mitochondrial OS=Homo sapiens GN=COX7A2L PE=1 SV=1 - [E5RJZ1_HUMAN]																											3.65023
P14406	Cytochrome c oxidase subunit 7A2, mitochondrial OS=Homo sapiens GN=COX7A2 PE=1 SV=1 - [CX7A2_HUMAN]																									5.37735	100			10.0026	100	7.06546	100
D6R9C3	Cytochrome c oxidase subunit 7A2, mitochondrial OS=Homo sapiens GN=COX7A2 PE=1 SV=1 - [D6R9C3_HUMAN]																											3.57176	100
B2YKU2	Cytochrome c oxidase subunit II (Fragment) OS=Homo sapiens GN=COX2 PE=4 SV=1 - [B2YKU2_HUMAN]																			4.69618	100	4.83923	100	5.61816	2.0018	4.74832	100			12.067	12.4883
O00483	Cytochrome c oxidase subunit NDUFA4 OS=Homo sapiens GN=NDUFA4 PE=1 SV=1 - [NDUA4_HUMAN]											5.88775	100			2.25778	100	2.93065	100	5.11125	100	2.7714	100	5.41339	100
Q9UQ59	Cytochrome P-450 2C (Fragment) OS=Homo sapiens GN=CYP2C9 PE=3 SV=1 - [Q9UQ59_HUMAN]											0
Q14204	Cytoplasmic dynein 1 heavy chain 1 OS=Homo sapiens GN=DYNC1H1 PE=1 SV=5 - [DYHC1_HUMAN]	18.2162	3.55626	7.87641	0.0121129	1.78437	0			2.10357	0					1.99616				5.88562	4.24665							2.97605	8.58939
E7EQL5	Cytoplasmic dynein 1 intermediate chain 2 (Fragment) OS=Homo sapiens GN=DYNC1I2 PE=1 SV=1 - [E7EQL5_HUMAN]	8.30964	3.29982
E9PGG1	Cytoplasmic dynein 1 intermediate chain 2 (Fragment) OS=Homo sapiens GN=DYNC1I2 PE=1 SV=1 - [E9PGG1_HUMAN]											1.70865								0	1.56513			1.85716	0.170179
A0A024R2L7	Cytoplasmic linker associated protein 2, isoform CRA_d OS=Homo sapiens GN=CLASP2 PE=4 SV=1 - [A0A024R2L7_HUMAN]													0	5.22907					2.72284	0.01			2.43675		2.12812	0.362591
B2RMQ4	Cytoskeleton associated protein 2 OS=Homo sapiens GN=CKAP2 PE=2 SV=1 - [B2RMQ4_HUMAN]																					0	0.01
C9J7Y4	Cytoskeleton-associated protein 2 (Fragment) OS=Homo sapiens GN=CKAP2 PE=1 SV=1 - [C9J7Y4_HUMAN]											3.48774
Q07065	Cytoskeleton-associated protein 4 OS=Homo sapiens GN=CKAP4 PE=1 SV=2 - [CKAP4_HUMAN]											50.5872	5.83663			17.027	100	18.3844	10.7229			24.1926	100	36.0666	0.172506	30.5302	3.60422	46.622	100	48.8454	100	49.425	100
E9PQH5	Cytoskeleton-associated protein 5 (Fragment) OS=Homo sapiens GN=CKAP5 PE=1 SV=1 - [E9PQH5_HUMAN]							1.82668	0.0851572
Q14008	Cytoskeleton-associated protein 5 OS=Homo sapiens GN=CKAP5 PE=1 SV=3 - [CKAP5_HUMAN]	32.6973	0.292412	88.3069	0.102959	31.1029	0.264641			45.6575	0.977303	20.9461	0.320582	19.2329	0.01	13.467	0.089534	40.1681	0.34238	36.7898	0.01	17.4072	0.143883			50.6612	0.235311	37.1024	0.0236205	31.9935	0.0497441
I3L531	Cytosolic Fe-S cluster assembly factor NUBP1 (Fragment) OS=Homo sapiens GN=NUBP1 PE=1 SV=1 - [I3L531_HUMAN]	2.50325	100
B7Z6P0	Cytosolic Fe-S cluster assembly factor NUBP2 OS=Homo sapiens GN=NUBP2 PE=1 SV=1 - [B7Z6P0_HUMAN]																			2.33285	100
S4R3E7	Cytosolic purine 5'-nucleotidase OS=Homo sapiens GN=NT5C2 PE=1 SV=1 - [S4R3E7_HUMAN]	3.54138	0
B2RMV2	CYTSA protein OS=Homo sapiens GN=CYTSA PE=2 SV=1 - [B2RMV2_HUMAN]																													2.47758	0.01
O43175	D-3-phosphoglycerate dehydrogenase OS=Homo sapiens GN=PHGDH PE=1 SV=4 - [SERA_HUMAN]			66.3179	100	69.5464	100	10.3143	100	17.8223	14.6415	51.2412	100	26.6735	100	35.4592	100	17.8336	100	30.3971	100			24.0768	3.18468
K7EQ02	DAZ-associated protein 1 (Fragment) OS=Homo sapiens GN=DAZAP1 PE=1 SV=2 - [K7EQ02_HUMAN]	3.02527	0					0	0.347591
N0DVX5	DBF4-type zinc finger-containing protein 2 OS=Homo sapiens GN=ZDBF2 PE=1 SV=1 - [N0DVX5_HUMAN]	3.28924	0.00950408	6.78586	0.01					5.66904	0.0131945
A0A0A0MRN4	DBIRD complex subunit ZNF326 OS=Homo sapiens GN=ZNF326 PE=1 SV=1 - [A0A0A0MRN4_HUMAN]					3.77107	0.00993605					6.26295	0.182143
E2QRN4	DBIRD complex subunit ZNF326 OS=Homo sapiens GN=ZNF326 PE=1 SV=1 - [E2QRN4_HUMAN]																													2.12488	0.01
Q5BKZ1	DBIRD complex subunit ZNF326 OS=Homo sapiens GN=ZNF326 PE=1 SV=2 - [ZN326_HUMAN]									11.9074	0.245091					4.19247	0.180948	2.72697	0.01			25.7957	0.01					2.29858
Q9UKG1	DCC-interacting protein 13-alpha OS=Homo sapiens GN=APPL1 PE=1 SV=1 - [DP13A_HUMAN]			3.68634		5.01586	0
H0YN21	DDB1- and CUL4-associated factor 11 (Fragment) OS=Homo sapiens GN=DCAF11 PE=1 SV=1 - [H0YN21_HUMAN]																							1.68095	2.55686
B3KME9	DDB1- and CUL4-associated factor 13 OS=Homo sapiens GN=DCAF13 PE=1 SV=1 - [B3KME9_HUMAN]																															2.59343
Q9NV06	DDB1- and CUL4-associated factor 13 OS=Homo sapiens GN=DCAF13 PE=1 SV=2 - [DCA13_HUMAN]																					6.55053	5.87084
Q9NXF7	DDB1- and CUL4-associated factor 16 OS=Homo sapiens GN=DCAF16 PE=1 SV=1 - [DCA16_HUMAN]	5.79598	21.0968	3.52678																						5.40767	2.89604	2.00522	100	0	100	3.84241	100
A0A0A0MRX2	DDRGK domain-containing protein 1 OS=Homo sapiens GN=DDRGK1 PE=1 SV=1 - [A0A0A0MRX2_HUMAN]											2.57965	100
Q86VR6	DDX10 protein (Fragment) OS=Homo sapiens GN=DDX10 PE=2 SV=1 - [Q86VR6_HUMAN]																					4.08429	0.01
B4YF11	DDX25 (Fragment) OS=Homo sapiens GN=DDX25 PE=4 SV=1 - [B4YF11_HUMAN]													0	100
Q8IV96	DDX6 protein OS=Homo sapiens GN=DDX6 PE=1 SV=1 - [Q8IV96_HUMAN]	4.04449	2.30527			7.56605	0.739312													5.57891	0.01	3.40695	7.53753			3.66286	0	3.66395
Q8IYV2	DEAD (Asp-Glu-Ala-Asp) box polypeptide 20 OS=Homo sapiens GN=DDX20 PE=2 SV=1 - [Q8IYV2_HUMAN]			9.28503	0.884088	5.27976	0.00993605			7.55702	0.839633	7.88762	0.302845			2.79989	0.407198	40.9815	8.42302	45.4869	0.139459	35.0034	100	39.3751	1.82271	31.7392	1.70128	47.7855	0.453462	42.988	1.44573	50.6956	100
B3KRK2	DEAD (Asp-Glu-Ala-Asp) box polypeptide 41, isoform CRA_a OS=Homo sapiens GN=DDX41 PE=2 SV=1 - [B3KRK2_HUMAN]																	22.4103	1.0789	21.0072	0.0177599	17.2864	13.8048	12.3719	0.01	11.614	0.274683	9.12817	0.0546293	8.7538	0.135551	10.7548	0.01
D3DQA6	DEAD (Asp-Glu-Ala-Asp) box polypeptide 46, isoform CRA_a OS=Homo sapiens GN=DDX46 PE=3 SV=1 - [D3DQA6_HUMAN]																									2.4877	0.34311
D6RJA6	DEAD (Asp-Glu-Ala-Asp) box polypeptide 46, isoform CRA_b OS=Homo sapiens GN=DDX46 PE=1 SV=1 - [D6RJA6_HUMAN]																					3.1923	0							3.36275	0
B3GQE6	DEAD box polypeptide 27 OS=Homo sapiens GN=DDX27 PE=2 SV=1 - [B3GQE6_HUMAN]																					5.25886	0.01
Q9BTC0	Death-inducer obliterator 1 OS=Homo sapiens GN=DIDO1 PE=1 SV=5 - [DIDO1_HUMAN]	2.59591	0																			2.37928	0.125209					2.02671
H0Y7L2	Dedicator of cytokinesis protein 7 OS=Homo sapiens GN=DOCK7 PE=1 SV=2 - [H0Y7L2_HUMAN]									4.63666	3.18144
A2A369	Dedicator of cytokinesis protein 8 OS=Homo sapiens GN=DOCK8 PE=1 SV=1 - [A2A369_HUMAN]																			2.44321
J3KRS1	Dehydrogenase/reductase SDR family member 7B (Fragment) OS=Homo sapiens GN=DHRS7B PE=1 SV=1 - [J3KRS1_HUMAN]																											3.9838
A0A0C4DGQ8	Dehydrogenase/reductase SDR family member 7B OS=Homo sapiens GN=DHRS7B PE=1 SV=1 - [A0A0C4DGQ8_HUMAN]																							5.0563	1.45553					5.62455	100	10.3835	0.01
J3QLJ8	Dehydrogenase/reductase SDR family member 7B OS=Homo sapiens GN=DHRS7B PE=1 SV=1 - [J3QLJ8_HUMAN]					3.38931	100
Q8NDZ4	Deleted in autism protein 1 OS=Homo sapiens GN=C3orf58 PE=1 SV=1 - [DIA1_HUMAN]																											1.79223	100
P54886	Delta-1-pyrroline-5-carboxylate synthase OS=Homo sapiens GN=ALDH18A1 PE=1 SV=2 - [P5CS_HUMAN]	3.33971	0	24.9512	100	25.1723	19.5909					3.07533
H7C4B7	Delta(24)-sterol reductase (Fragment) OS=Homo sapiens GN=DHCR24 PE=1 SV=1 - [H7C4B7_HUMAN]																	3.45742	100			3.43477	0							4.20109	4.29977
Q3LIE7	Delta(24)-sterol reductase OS=Homo sapiens GN=Nbla03646 PE=1 SV=1 - [Q3LIE7_HUMAN]																			2.35334	100
B9EGD7	Dendrin OS=Homo sapiens GN=DDN PE=2 SV=1 - [B9EGD7_HUMAN]			2.54052
O43583	Density-regulated protein OS=Homo sapiens GN=DENR PE=1 SV=2 - [DENR_HUMAN]					6.45616	2.12312
Q9Y3Z3	Deoxynucleoside triphosphate triphosphohydrolase SAMHD1 OS=Homo sapiens GN=SAMHD1 PE=1 SV=2 - [SAMH1_HUMAN]			2.4956
H0YMP1	Deoxyuridine 5'-triphosphate nucleotidohydrolase, mitochondrial (Fragment) OS=Homo sapiens GN=DUT PE=1 SV=1 - [H0YMP1_HUMAN]			9.32669	1.99132
I3L3R8	Derlin-2 OS=Homo sapiens GN=DERL2 PE=1 SV=1 - [I3L3R8_HUMAN]											2.1198
P81605	Dermcidin OS=Homo sapiens GN=DCD PE=1 SV=2 - [DCD_HUMAN]	3.61512	0.0488323			4.24924	0.00993605	2.59674	100	3.93692	0.0100259	12.9615	100	7.29958	0.01	7.1234	100			6.63002	100
Q9HB00	Desmocollin 1, isoform CRA_b OS=Homo sapiens GN=DSC1 PE=4 SV=1 - [Q9HB00_HUMAN]	2.82734	0	2.1333						2.42285	0	5.40114	73.6362	2.32529	0.01			5.15027	0.01
Q02413	Desmoglein-1 OS=Homo sapiens GN=DSG1 PE=1 SV=2 - [DSG1_HUMAN]	16.2258	0.00950408	3.00323	100	10.1271	0.00993605			3.86138	0.0126455	3.979	100	5.76479	0.0346162	3.21469	100	6.24062	0.01	2.43884	100			2.58768						4.39106	0.0380013	6.2545	0.989107
Q14126	Desmoglein-2 OS=Homo sapiens GN=DSG2 PE=1 SV=2 - [DSG2_HUMAN]																					3.37923	0			4.22997	100	15.9964	100	4.40287	100	21.3468	1.25364
P15924	Desmoplakin OS=Homo sapiens GN=DSP PE=1 SV=3 - [DESP_HUMAN]					23.6843	0.412162			4.81393	0
F6RFD5	Destrin OS=Homo sapiens GN=DSTN PE=1 SV=1 - [F6RFD5_HUMAN]	3.04224	46.1193			5.6376	100
Q9Y295	Developmentally-regulated GTP-binding protein 1 OS=Homo sapiens GN=DRG1 PE=1 SV=1 - [DRG1_HUMAN]	11.8876	1.00624							2.28265	0															6.14618	0.790743	7.70338	9.61644	6.21647	14.9248
Q8N4U2	DHX57 protein (Fragment) OS=Homo sapiens GN=DHX57 PE=2 SV=1 - [Q8N4U2_HUMAN]			4.2007	0.01					3.31772	0							7.9796	0.01
Q59FU4	Diacylglycerol kinase (Fragment) OS=Homo sapiens PE=2 SV=1 - [Q59FU4_HUMAN]																													2.28231	100	2.25946	100
A0A0G2JIW6	Diffuse panbronchiolitis critical region protein 1 (Fragment) OS=Homo sapiens GN=DPCR1 PE=1 SV=1 - [A0A0G2JIW6_HUMAN]																			0
Q01991	Dihydrolipoamide S-acetyltransferase (Fragment) OS=Homo sapiens PE=2 SV=1 - [Q01991_HUMAN]															2.2003	0.817707
Q86TW7	Dihydrolipoamide S-succinyltransferase (E2 component of 2-oxo-glutarate complex), isoform CRA_b (Fragment) OS=Homo sapiens GN=DLST PE=2 SV=1 - [Q86TW7_HUMAN]	3.2403	3.48094
B4DFL1	Dihydrolipoyl dehydrogenase OS=Homo sapiens PE=2 SV=1 - [B4DFL1_HUMAN]			2.98189
Q71V38	Dihydroxyacetone phosphate acyltransferase (Fragment) OS=Homo sapiens PE=2 SV=1 - [Q71V38_HUMAN]	2.09009	0
H0YKA2	Dipeptidyl peptidase 8 (Fragment) OS=Homo sapiens GN=DPP8 PE=1 SV=1 - [H0YKA2_HUMAN]			2.94331
H0YK36	Dipeptidyl peptidase 8 (Fragment) OS=Homo sapiens GN=DPP8 PE=1 SV=2 - [H0YK36_HUMAN]	2.18461	100
A8QI98	DIS3 OS=Homo sapiens PE=2 SV=1 - [A8QI98_HUMAN]					8.81451	100
A0A0G2JPC8	Disintegrin and metalloproteinase domain-containing protein 32 OS=Homo sapiens GN=ADAM32 PE=1 SV=1 - [A0A0G2JPC8_HUMAN]					0	0.334397
Q92796	Disks large homolog 3 OS=Homo sapiens GN=DLG3 PE=1 SV=2 - [DLG3_HUMAN]			2.50717	100
Q6ICA4	DJ402G11.5 protein OS=Homo sapiens GN=dJ402G11.5 PE=2 SV=1 - [Q6ICA4_HUMAN]	2.24624	0
E7EMZ0	DmX-like protein 1 (Fragment) OS=Homo sapiens GN=DMXL1 PE=1 SV=1 - [E7EMZ0_HUMAN]													2.56338	0.01
I6L9H2	DNA (cytosine-5)-methyltransferase OS=Homo sapiens GN=DNMT1 PE=2 SV=1 - [I6L9H2_HUMAN]					2.24801	100															7.10608	0.841976
Q16531	DNA damage-binding protein 1 OS=Homo sapiens GN=DDB1 PE=1 SV=1 - [DDB1_HUMAN]	32.1738	7.01357	15.7019	4.14631															10.3189	100					45.0695	100	48.2402	100	74.3974	100	57.4462	100
B5BUB1	DNA helicase (Fragment) OS=Homo sapiens GN=RUVBL1 PE=2 SV=1 - [B5BUB1_HUMAN]	21.6537	12.9777	23.8431	5.88828	24.4368	9.35149															15.8513	0.485463
Q8NHX6	DNA helicase OS=Homo sapiens GN=HCC5 PE=2 SV=1 - [Q8NHX6_HUMAN]					13.0056	1.65781							2.10288	0
M0R0Y3	DNA helicase OS=Homo sapiens GN=RUVBL2 PE=1 SV=1 - [M0R0Y3_HUMAN]																	2.32223	0.80907
B3KNL2	DNA helicase OS=Homo sapiens GN=RUVBL2 PE=2 SV=1 - [B3KNL2_HUMAN]			5.7425	4.02567															1.96163
B2R7C5	DNA helicase OS=Homo sapiens PE=2 SV=1 - [B2R7C5_HUMAN]	15.2104	4.60256							14.705	7.20822
B2RBA6	DNA helicase OS=Homo sapiens PE=2 SV=1 - [B2RBA6_HUMAN]					4.98237	8.58836
B3KRS7	DNA helicase OS=Homo sapiens PE=2 SV=1 - [B3KRS7_HUMAN]									2.76801	1.46919	5.21468	0.769808															2.4706	100
B3KXZ4	DNA helicase OS=Homo sapiens PE=2 SV=1 - [B3KXZ4_HUMAN]	12.4037	0.815051
B4DSV5	DNA helicase OS=Homo sapiens PE=2 SV=1 - [B4DSV5_HUMAN]					2.52047	0			5.59036	0.0846204	5.22945
A0A087WWJ1	DNA mismatch repair protein Msh6 OS=Homo sapiens GN=MSH6 PE=1 SV=1 - [A0A087WWJ1_HUMAN]	9.76904	16.9457			3.41309	0																									2.00452	0.419477
C9IZD2	DNA polymerase delta subunit 2 (Fragment) OS=Homo sapiens GN=POLD2 PE=1 SV=1 - [C9IZD2_HUMAN]	2.84545	0
A0A087WU64	DNA polymerase OS=Homo sapiens GN=POLA1 PE=1 SV=1 - [A0A087WU64_HUMAN]			2.38636
B1AHA9	DNA replication licensing factor MCM5 (Fragment) OS=Homo sapiens GN=MCM5 PE=1 SV=7 - [B1AHA9_HUMAN]			2.01284
P11387	DNA topoisomerase 1 OS=Homo sapiens GN=TOP1 PE=1 SV=2 - [TOP1_HUMAN]																					28.6315	0.01
E9PCY5	DNA topoisomerase 2 (Fragment) OS=Homo sapiens GN=TOP2B PE=1 SV=1 - [E9PCY5_HUMAN]																					34.2433	0.01
Q71UH4	DNA topoisomerase 2 (Fragment) OS=Homo sapiens GN=TOP2B PE=3 SV=1 - [Q71UH4_HUMAN]																					34.7153	0
P11388	DNA topoisomerase 2-alpha OS=Homo sapiens GN=TOP2A PE=1 SV=3 - [TOP2A_HUMAN]									3.51508	100											39.63	0.01
A2IDA3	DNA-3-methyladenine glycosylase (Fragment) OS=Homo sapiens GN=MPG PE=1 SV=1 - [A2IDA3_HUMAN]	2.3479	0																			2.78326	0					0
C9JR56	DNA-binding protein SATB OS=Homo sapiens GN=SATB2 PE=1 SV=1 - [C9JR56_HUMAN]																					5.38708	0.0732503
P78527	DNA-dependent protein kinase catalytic subunit OS=Homo sapiens GN=PRKDC PE=1 SV=3 - [PRKDC_HUMAN]	129.798	59.2165	116.896	100	145.699	100	9.7456	100	56.7082	100	280.781	100	93.6899	100	181.196	100	480.278	100	516.747	100	439.83	100	454.185	100	277.958	100	268.22	100	398.211	100	449.962	100
C9J222	DNA-directed DNA/RNA polymerase mu (Fragment) OS=Homo sapiens GN=POLM PE=1 SV=1 - [C9J222_HUMAN]																											0
Q53T12	DNA-directed RNA polymerase (Fragment) OS=Homo sapiens GN=POLR1A PE=3 SV=1 - [Q53T12_HUMAN]																									2.8207	0
K7EKS1	DNA-directed RNA polymerase II subunit RPB9 OS=Homo sapiens GN=POLR2I PE=1 SV=1 - [K7EKS1_HUMAN]																					2.24947	0
B9ZVN9	DNA-directed RNA polymerase OS=Homo sapiens GN=POLR1A PE=1 SV=1 - [B9ZVN9_HUMAN]																															2.47239
B4DR40	DNA-directed RNA polymerase OS=Homo sapiens PE=2 SV=1 - [B4DR40_HUMAN]																	5.40096	0			6.17373	18.165							5.09083	5.09057	2.71897
K7EMH3	DNA-directed RNA polymerase, mitochondrial (Fragment) OS=Homo sapiens GN=POLRMT PE=1 SV=4 - [K7EMH3_HUMAN]	4.27934	0	2.5086								3.44522	0.01													3.92334	100	3.9191	100	4.14942	0	3.54293	100
D6RDJ3	DNA-directed RNA polymerases I and III subunit RPAC1 (Fragment) OS=Homo sapiens GN=POLR1C PE=1 SV=1 - [D6RDJ3_HUMAN]																															2.73933	0.761876
A0A087WVN5	DNA-directed RNA polymerases I, II, and III subunit RPABC1 (Fragment) OS=Homo sapiens GN=POLR2E PE=1 SV=1 - [A0A087WVN5_HUMAN]			3.01876	0.816678																	3.24228	0.01							1.85544	0.37543
C9JLU1	DNA-directed RNA polymerases I, II, and III subunit RPABC3 (Fragment) OS=Homo sapiens GN=POLR2H PE=1 SV=7 - [C9JLU1_HUMAN]											3.70017	0.243741									2.24223	0
A2VCN3	DNAH9 protein OS=Homo sapiens GN=DNAH9 PE=2 SV=1 - [A2VCN3_HUMAN]					2.07016	0
A7E2Y5	DnaJ (Hsp40) homolog, subfamily C, member 13 OS=Homo sapiens GN=DNAJC13 PE=2 SV=1 - [A7E2Y5_HUMAN]	13.3317	1.52883	12.2158	0.736681					21.5841	0.784614
Q5TDG9	DnaJ (Hsp40) homolog, subfamily C, member 16, isoform CRA_a OS=Homo sapiens GN=DNAJC16 PE=1 SV=1 - [Q5TDG9_HUMAN]																	2.58486	0	1.84182	2.07587					2.78217	26.0473	2.57806	2.37138	3.19339	0	3.00094	0.675897
Q59EH7	DnaJ (Hsp40) homolog, subfamily C, member 7 variant (Fragment) OS=Homo sapiens PE=2 SV=1 - [Q59EH7_HUMAN]	57.8539	4.85088
P31689	DnaJ homolog subfamily A member 1 OS=Homo sapiens GN=DNAJA1 PE=1 SV=2 - [DNJA1_HUMAN]	28.7097	6.65828	25.6798	3.4719	28.1846	3.23674			17.3272	4.02783	30.5557	4.30868	11.474	100	7.58679	15.563	33.4841	11.5647	43.0617	1.58741	16.9041	100	20.4562	2.20503	11.6653	1.9612			15.0194	0.965471	28.6783	100
A0A087WT48	DnaJ homolog subfamily A member 2 (Fragment) OS=Homo sapiens GN=DNAJA2 PE=1 SV=1 - [A0A087WT48_HUMAN]									3.09332	3.75314			2.36115	19.8002			3.0765	100	2.14946		4.10207	100			7.4365	100			6.09777	13.5746
O60884	DnaJ homolog subfamily A member 2 OS=Homo sapiens GN=DNAJA2 PE=1 SV=1 - [DNJA2_HUMAN]			7.0371								5.58765	19.4299											5.58347	0.310658			5.36449	0.340932			5.55999	100
C9JB42	DnaJ homolog subfamily B member 6 (Fragment) OS=Homo sapiens GN=DNAJB6 PE=1 SV=1 - [C9JB42_HUMAN]	3.01791	2.72593																			2.61867	0							2.54461	0
K7EPP7	DnaJ homolog subfamily C member 7 OS=Homo sapiens GN=DNAJC7 PE=1 SV=1 - [K7EPP7_HUMAN]							1.96253	100	8.76925	0	14.4008	0.593718	4.88741	11.6285	2.59169	100			5.53804	100	2.30134	50.2588	3.0098						3.3692	100
Q99615	DnaJ homolog subfamily C member 7 OS=Homo sapiens GN=DNAJC7 PE=1 SV=2 - [DNJC7_HUMAN]					30.8554	14.6512
Q8WXX5	DnaJ homolog subfamily C member 9 OS=Homo sapiens GN=DNAJC9 PE=1 SV=1 - [DNJC9_HUMAN]	6.37455	0.00950408
A4VCI1	DNAJC1 protein (Fragment) OS=Homo sapiens GN=DNAJC1 PE=2 SV=1 - [A4VCI1_HUMAN]																									2.21769	0
Q8N4C5	DNAJC10 protein OS=Homo sapiens GN=DNAJC10 PE=2 SV=1 - [Q8N4C5_HUMAN]											2.2921
Q32Q67	DNM1L protein (Fragment) OS=Homo sapiens GN=DNM1L PE=2 SV=1 - [Q32Q67_HUMAN]			5.54827	100	2.06073	0
Q9BSS9	DNPEP protein (Fragment) OS=Homo sapiens GN=DNPEP PE=2 SV=2 - [Q9BSS9_HUMAN]	6.36384	100
F5H5T2	Dol-P-Glc:Glc(2)Man(9)GlcNAc(2)-PP-Dol alpha-1,2-glucosyltransferase OS=Homo sapiens GN=ALG10 PE=4 SV=1 - [F5H5T2_HUMAN]																			0				3.18651				0		0	0	0	100
Q5QPJ9	Dolichol-phosphate mannosyltransferase subunit 1 (Fragment) OS=Homo sapiens GN=DPM1 PE=1 SV=2 - [Q5QPJ9_HUMAN]																	2.78073	9.61503	0										2.71486	0
O60762	Dolichol-phosphate mannosyltransferase subunit 1 OS=Homo sapiens GN=DPM1 PE=1 SV=1 - [DPM1_HUMAN]											1.88109																2.37293				5.6621	0.54194
Q9P2X0	Dolichol-phosphate mannosyltransferase subunit 3 OS=Homo sapiens GN=DPM3 PE=1 SV=2 - [DPM3_HUMAN]											3.01025	75.6912
S4R350	Dolichyl pyrophosphate Man9GlcNAc2 alpha-1,3-glucosyltransferase OS=Homo sapiens GN=ALG6 PE=1 SV=1 - [S4R350_HUMAN]																															4.63003	1.56944
U3KQ84	Dolichyl-diphosphooligosaccharide--protein glycosyltransferase 48 kDa subunit (Fragment) OS=Homo sapiens GN=DDOST PE=1 SV=7 - [U3KQ84_HUMAN]																			1.74711		2.51226	0	1.65061	100	2.27643	89.6535			3.40237	100
Q96HX3	Dolichyl-diphosphooligosaccharide--protein glycosyltransferase subunit 1 (Fragment) OS=Homo sapiens PE=2 SV=1 - [Q96HX3_HUMAN]											11.1395	83.576	5.48695	100			24.2779	100	20.4008	100	28.4511	100	38.5159	3.6842					5.09746	7.6407	10.5924	100
B7Z4L4	Dolichyl-diphosphooligosaccharide--protein glycosyltransferase subunit 1 OS=Homo sapiens GN=RPN1 PE=1 SV=1 - [B7Z4L4_HUMAN]					8.58306	43.9337
B4DNJ5	Dolichyl-diphosphooligosaccharide--protein glycosyltransferase subunit 1 OS=Homo sapiens PE=2 SV=1 - [B4DNJ5_HUMAN]									4.90657	100					5.48059	20.1406
F2Z3K5	Dolichyl-diphosphooligosaccharide--protein glycosyltransferase subunit 2 (Fragment) OS=Homo sapiens GN=RPN2 PE=1 SV=1 - [F2Z3K5_HUMAN]																															2.24519	0.428842
Q5JYR4	Dolichyl-diphosphooligosaccharide--protein glycosyltransferase subunit 2 (Fragment) OS=Homo sapiens GN=RPN2 PE=1 SV=7 - [Q5JYR4_HUMAN]			7.23819																				7.67733	3.27147	3.35602	100			3.62595	100
Q4W4Y1	Dopamine receptor interacting protein 4 OS=Homo sapiens GN=DRIP4 PE=2 SV=1 - [Q4W4Y1_HUMAN]	8.58767	100
E5RG18	Double-strand-break repair protein rad21 homolog OS=Homo sapiens GN=RAD21 PE=1 SV=1 - [E5RG18_HUMAN]																					2.03544	0
O60216	Double-strand-break repair protein rad21 homolog OS=Homo sapiens GN=RAD21 PE=1 SV=2 - [RAD21_HUMAN]	3.08727	0
A0A087X1A5	Double-stranded RNA-binding protein Staufen homolog 1 OS=Homo sapiens GN=STAU1 PE=1 SV=1 - [A0A087X1A5_HUMAN]	8.70034	0.00950408
A2VCK2	Doublecortin domain-containing protein 2B OS=Homo sapiens GN=DCDC2B PE=1 SV=1 - [DCD2B_HUMAN]													0	0
D6R9W4	Drebrin (Fragment) OS=Homo sapiens GN=DBN1 PE=1 SV=1 - [D6R9W4_HUMAN]	7.17956	0																							3.15079	0
B3KSQ7	Drebrin 1, isoform CRA_d OS=Homo sapiens GN=DBN1 PE=2 SV=1 - [B3KSQ7_HUMAN]																					7.4293	0.414171
Q16643	Drebrin OS=Homo sapiens GN=DBN1 PE=1 SV=4 - [DREB_HUMAN]	14.139	0.0525537
H0Y5J4	Drebrin-like protein (Fragment) OS=Homo sapiens GN=DBNL PE=1 SV=1 - [H0Y5J4_HUMAN]																			2.0504
Q4LE79	DSP variant protein (Fragment) OS=Homo sapiens GN=DSP variant protein PE=2 SV=1 - [Q4LE79_HUMAN]	30.6069	0.536697	8.15122	100									8.88853	0.01															1.85549	0.01	2.11853	0.815658
B5BUI8	Dual specificity phosphatase 3 (Fragment) OS=Homo sapiens GN=DUSP3 PE=2 SV=1 - [B5BUI8_HUMAN]	3.34824	0
A0A0C4DGL3	DUTP pyrophosphatase, isoform CRA_c OS=Homo sapiens GN=DUT PE=1 SV=1 - [A0A0C4DGL3_HUMAN]	3.05071	0
Q59F36	Dynactin 1 isoform 1 variant (Fragment) OS=Homo sapiens PE=2 SV=1 - [Q59F36_HUMAN]											6.62402	0.185925
A0A0S2Z5B8	Dynactin 4 isoform 2 (Fragment) OS=Homo sapiens GN=DCTN4 PE=2 SV=1 - [A0A0S2Z5B8_HUMAN]	8.91351	0.00950408	5.62571	0.01
E7EX90	Dynactin subunit 1 OS=Homo sapiens GN=DCTN1 PE=1 SV=1 - [E7EX90_HUMAN]	30.4361	0.00950408							5.74665	0.604496
F8VW18	Dynactin subunit 2 (Fragment) OS=Homo sapiens GN=DCTN2 PE=1 SV=1 - [F8VW18_HUMAN]									9.52526	0.421489
H0YHL1	Dynactin subunit 2 (Fragment) OS=Homo sapiens GN=DCTN2 PE=1 SV=1 - [H0YHL1_HUMAN]																			2.40284	0.01
H0YI98	Dynactin subunit 2 (Fragment) OS=Homo sapiens GN=DCTN2 PE=1 SV=1 - [H0YI98_HUMAN]					2.82097	0.00993605					4.70704	0.120059	2.81098	0.01	2.16318	0.01									2.88806	0
X6RA56	Dynactin subunit 3 OS=Homo sapiens GN=DCTN3 PE=1 SV=1 - [X6RA56_HUMAN]	2.68781	0
E5RGG1	Dynactin subunit 4 (Fragment) OS=Homo sapiens GN=DCTN4 PE=1 SV=1 - [E5RGG1_HUMAN]																	2.6827	0.594147
E5RK21	Dynactin subunit 4 (Fragment) OS=Homo sapiens GN=DCTN4 PE=1 SV=1 - [E5RK21_HUMAN]									2.01122	0
Q9UPH5	Dynamin II (Fragment) OS=Homo sapiens GN=DNM2 PE=4 SV=1 - [Q9UPH5_HUMAN]																													2.20239	0
H0Y650	Dynein assembly factor 5, axonemal (Fragment) OS=Homo sapiens GN=DNAAF5 PE=1 SV=1 - [H0Y650_HUMAN]											20.932	100
Q86Y56	Dynein assembly factor 5, axonemal OS=Homo sapiens GN=DNAAF5 PE=1 SV=4 - [DAAF5_HUMAN]																							25.9124	3.61553
Q9P2D7	Dynein heavy chain 1, axonemal OS=Homo sapiens GN=DNAH1 PE=2 SV=4 - [DYH1_HUMAN]													2.56657	100
F8VXI7	Dynein light chain 1, cytoplasmic (Fragment) OS=Homo sapiens GN=DYNLL1 PE=1 SV=1 - [F8VXI7_HUMAN]	25.5244	3.81037	18.2746	3.36539	4.62791	0			14.6483	2.4731			6.5487	8.64193
P63167	Dynein light chain 1, cytoplasmic OS=Homo sapiens GN=DYNLL1 PE=1 SV=1 - [DYL1_HUMAN]											5.09701	1.20222					14.9798	30.5086	13.4675	0.0441518					13.7662	0.296016	16.9445		9.79449	0	14.7083	100
F8VXL2	Dynein light chain 1, cytoplasmic OS=Homo sapiens GN=DYNLL1 PE=1 SV=1 - [F8VXL2_HUMAN]																					20.0603	0.608635
Q96FJ2	Dynein light chain 2, cytoplasmic OS=Homo sapiens GN=DYNLL2 PE=1 SV=1 - [DYL2_HUMAN]	2.86424	4.28607
Q5VTU3	Dynein light chain Tctex-type 1 OS=Homo sapiens GN=DYNLT1 PE=1 SV=1 - [Q5VTU3_HUMAN]	3.88382	3.24515
F8W9J4	Dystonin OS=Homo sapiens GN=DST PE=1 SV=1 - [F8W9J4_HUMAN]																	13.6133	0	6.00603		2.27941	0	6.34471		2.50687	0	6.12034	14.3271	2.74466	0	5.35849
Q8WYD2	Dystrophin (Fragment) OS=Homo sapiens GN=DMD PE=4 SV=1 - [Q8WYD2_HUMAN]			2.54107	100							2.48056	100															2.70483
P49792	E3 SUMO-protein ligase RanBP2 OS=Homo sapiens GN=RANBP2 PE=1 SV=2 - [RBP2_HUMAN]	20.1831	2.99752	8.59527	100	4.86126	100					4.36719	1.05495							2.74035		16.6672	0.453778					3.86025	11.9966	4.50919	100	4.1052	0.882553
Q5VTR2	E3 ubiquitin-protein ligase BRE1A OS=Homo sapiens GN=RNF20 PE=1 SV=2 - [BRE1A_HUMAN]	2.57802	0
H3BTA3	E3 ubiquitin-protein ligase CHIP (Fragment) OS=Homo sapiens GN=STUB1 PE=1 SV=1 - [H3BTA3_HUMAN]	3.2699	0	3.0308	100
Q9UNE7	E3 ubiquitin-protein ligase CHIP OS=Homo sapiens GN=STUB1 PE=1 SV=2 - [CHIP_HUMAN]					10.6975	100
G3V4V5	E3 ubiquitin-protein ligase HECTD1 (Fragment) OS=Homo sapiens GN=HECTD1 PE=1 SV=1 - [G3V4V5_HUMAN]																															1.82278	0.714837
C9J3I2	E3 ubiquitin-protein ligase KCMF1 (Fragment) OS=Homo sapiens GN=KCMF1 PE=1 SV=1 - [C9J3I2_HUMAN]																									2.43072	35.1412	3.23952	3.48806
S4R3T2	E3 ubiquitin-protein ligase listerin (Fragment) OS=Homo sapiens GN=LTN1 PE=1 SV=1 - [S4R3T2_HUMAN]											2.58495	100
O94822	E3 ubiquitin-protein ligase listerin OS=Homo sapiens GN=LTN1 PE=1 SV=6 - [LTN1_HUMAN]																	29.4646	100	18.2053	100	20.8018	100	33.0501	100	10.334	100	11.3953	100	19.7417	100	14.467	100
D6RAZ0	E3 ubiquitin-protein ligase MIB2 OS=Homo sapiens GN=MIB2 PE=1 SV=1 - [D6RAZ0_HUMAN]																			0
C9JZJ7	E3 ubiquitin-protein ligase Midline-1 (Fragment) OS=Homo sapiens GN=MID1 PE=1 SV=1 - [C9JZJ7_HUMAN]					8.21065	0
H7C3U4	E3 ubiquitin-protein ligase MYCBP2 (Fragment) OS=Homo sapiens GN=MYCBP2 PE=1 SV=1 - [H7C3U4_HUMAN]													2.07291	0.0200006					2.58497	0.015817	2.21264	5.21973			4.18543	0.348004	2.52086	0.0871909
O75592	E3 ubiquitin-protein ligase MYCBP2 OS=Homo sapiens GN=MYCBP2 PE=1 SV=3 - [MYCB2_HUMAN]	10.5348	5.71693			2.80085	0
O43164	E3 ubiquitin-protein ligase Praja-2 OS=Homo sapiens GN=PJA2 PE=1 SV=4 - [PJA2_HUMAN]																									0	100			0	0
J3QLQ3	E3 ubiquitin-protein ligase RNF138 (Fragment) OS=Homo sapiens GN=RNF138 PE=1 SV=1 - [J3QLQ3_HUMAN]									4.81267	0							2.06819	0
Q5TA31	E3 ubiquitin-protein ligase RNF187 OS=Homo sapiens GN=RNF187 PE=1 SV=2 - [RN187_HUMAN]																															0
Q96EP0	E3 ubiquitin-protein ligase RNF31 OS=Homo sapiens GN=RNF31 PE=1 SV=1 - [RNF31_HUMAN]																	0	0
H0YDP8	E3 ubiquitin-protein ligase TRIM21 (Fragment) OS=Homo sapiens GN=TRIM21 PE=1 SV=1 - [H0YDP8_HUMAN]															0
P19474	E3 ubiquitin-protein ligase TRIM21 OS=Homo sapiens GN=TRIM21 PE=1 SV=1 - [RO52_HUMAN]	35.223	2.83517	17.1691	2.14899	17.2851	0.436528			25.7879	1.97083	20.9744	0.157143	12.2653	0			44.8373	0.654177	23.6025	0.0105277	8.5727	20.9164	9.65822	0.01	17.3259	0.255168	18.2291	0.0151689	14.518	0.0306051	4.59541	0.01
Q14669	E3 ubiquitin-protein ligase TRIP12 OS=Homo sapiens GN=TRIP12 PE=1 SV=1 - [TRIPC_HUMAN]											2.32157	77.4453							1.87832		7.80488	0.250536	2.09202								2.11036
Q5T4S7	E3 ubiquitin-protein ligase UBR4 OS=Homo sapiens GN=UBR4 PE=1 SV=1 - [UBR4_HUMAN]																											7.50813		24.7765	50.436	50.361	100
E7EMW7	E3 ubiquitin-protein ligase UBR5 OS=Homo sapiens GN=UBR5 PE=1 SV=1 - [E7EMW7_HUMAN]	3.44574	0.00950408
O60447	Ecotropic viral integration site 5 protein homolog OS=Homo sapiens GN=EVI5 PE=1 SV=3 - [EVI5_HUMAN]																									2.54675	0					0
Q96J05	ECT2 protein OS=Homo sapiens PE=2 SV=1 - [Q96J05_HUMAN]	5.07508	0.0315247
Q14222	EEF1A protein (Fragment) OS=Homo sapiens GN=EEF1A PE=2 SV=1 - [Q14222_HUMAN]							3.19585	7.34888
Q6PK56	EEF2 protein (Fragment) OS=Homo sapiens GN=EEF2 PE=2 SV=1 - [Q6PK56_HUMAN]																							6.87746	0.669427
H0Y4Y4	EF-hand domain-containing protein D2 (Fragment) OS=Homo sapiens GN=EFHD2 PE=1 SV=1 - [H0Y4Y4_HUMAN]	3.3217	100
Q9GZT9	Egl nine homolog 1 OS=Homo sapiens GN=EGLN1 PE=1 SV=1 - [EGLN1_HUMAN]					2.09838	0
A0A087WUA5	EH domain-containing protein 4 OS=Homo sapiens GN=EHD4 PE=1 SV=1 - [A0A087WUA5_HUMAN]					2.77618	2.79496
H0YME5	eIF-2-alpha kinase GCN2 (Fragment) OS=Homo sapiens GN=EIF2AK4 PE=1 SV=1 - [H0YME5_HUMAN]																			0	0.01
Q9HA31	EIF2B3 protein OS=Homo sapiens GN=EIF2B3 PE=2 SV=1 - [Q9HA31_HUMAN]																	3.12156	100
Q3B7I9	EIF2S2 protein (Fragment) OS=Homo sapiens GN=EIF2S2 PE=2 SV=1 - [Q3B7I9_HUMAN]											5.86994	0.0106313			2.59989	0.01			2.67526
Q96I16	EIF2S2 protein OS=Homo sapiens PE=2 SV=1 - [Q96I16_HUMAN]																	0	0													2.38974
Q7Z5X3	EIF3L protein OS=Homo sapiens GN=EIF3L PE=2 SV=2 - [Q7Z5X3_HUMAN]																			2.71423
Q96I65	EIF4G1 protein OS=Homo sapiens GN=EIF4G1 PE=2 SV=1 - [Q96I65_HUMAN]	7.8537	3.51548																											13.389	1.40676
Q14657	EKC/KEOPS complex subunit LAGE3 OS=Homo sapiens GN=LAGE3 PE=1 SV=2 - [LAGE3_HUMAN]	2.84886	1.94003																					3.30676	1.0262							2.50218
Q15717	ELAV-like protein 1 OS=Homo sapiens GN=ELAVL1 PE=1 SV=2 - [ELAV1_HUMAN]	5.40079	0.0377239									4.82921	0.133812									41.2533	0.01
H0YK49	Electron transfer flavoprotein subunit alpha, mitochondrial OS=Homo sapiens GN=ETFA PE=1 SV=1 - [H0YK49_HUMAN]																			2.10443
Q96JC9	ELL-associated factor 1 OS=Homo sapiens GN=EAF1 PE=1 SV=1 - [EAF1_HUMAN]																													2.88277	0
E9PCN4	Ellis-van Creveld syndrome protein OS=Homo sapiens GN=EVC PE=1 SV=1 - [E9PCN4_HUMAN]																													0	0
P68104	Elongation factor 1-alpha 1 OS=Homo sapiens GN=EEF1A1 PE=1 SV=1 - [EF1A1_HUMAN]											54.3793	3.703
A8K9C4	Elongation factor 1-alpha OS=Homo sapiens PE=2 SV=1 - [A8K9C4_HUMAN]	62.6327	4.26834
F8WF65	Elongation factor 1-beta OS=Homo sapiens GN=EEF1B2 PE=1 SV=1 - [F8WF65_HUMAN]					9.42432	0.917767			5.18948	0.974205	7.87851		2.53606	0.0307417	5.32647	0.150592	2.96813	0.819683							4.29493	0.209288	3.4141	0.0416702	3.98367	0.096384
P24534	Elongation factor 1-beta OS=Homo sapiens GN=EEF1B2 PE=1 SV=3 - [EF1B_HUMAN]	24.2675	1.44967	27.4226	0.962222															5.78982	0.01
E9PK01	Elongation factor 1-delta (Fragment) OS=Homo sapiens GN=EEF1D PE=1 SV=1 - [E9PK01_HUMAN]	23.5474	1.93378	26.6047	0.975511	22.7198	1.57372					9.93776	0.01
E9PKK3	Elongation factor 1-delta (Fragment) OS=Homo sapiens GN=EEF1D PE=1 SV=1 - [E9PKK3_HUMAN]															1.95914	0.17266
E9PMW7	Elongation factor 1-delta OS=Homo sapiens GN=EEF1D PE=1 SV=1 - [E9PMW7_HUMAN]									11.4731	0.906016							9.75534	0.88734	16.0687	0.0103787					4.62343	0.153466			8.25871	0.134251
E9PN91	Elongation factor 1-delta OS=Homo sapiens GN=EEF1D PE=1 SV=1 - [E9PN91_HUMAN]													2.58437	0							2.97283	0	2.07301				7.09535	0.0813452
P26641	Elongation factor 1-gamma OS=Homo sapiens GN=EEF1G PE=1 SV=3 - [EF1G_HUMAN]	36.5422	1.29616	48.6366	1.24896	14.8756	1.32084			23.6432	0.0100259	13.374	0.100902					19.3153	0.520798	17.8713	0.0127447			13.3826	0.01	23.2135	0.297759	21.7418	0.17612	17.9164	0.01	10.3436	0.01
P13639	Elongation factor 2 OS=Homo sapiens GN=EEF2 PE=1 SV=4 - [EF2_HUMAN]	70.7364	57.2803	123.953	100	85.0668	100			11.455	34.7334	18.0396	1.08665
P49411	Elongation factor Tu, mitochondrial OS=Homo sapiens GN=TUFM PE=1 SV=2 - [EFTU_HUMAN]	1.80951	0			6.68039	44.1952			13.1851	2.10736	2.73017
A0A024RD61	Elongation of very long chain fatty acids protein OS=Homo sapiens GN=ELOVL5 PE=3 SV=1 - [A0A024RD61_HUMAN]											3.29631										2.79803	100
F5H2T0	Elongator complex protein 1 OS=Homo sapiens GN=IKBKAP PE=1 SV=1 - [F5H2T0_HUMAN]	17.5628	37.5576	5.59081	100
O95163	Elongator complex protein 1 OS=Homo sapiens GN=IKBKAP PE=1 SV=3 - [ELP1_HUMAN]					6.44302	0
P50402	Emerin OS=Homo sapiens GN=EMD PE=1 SV=1 - [EMD_HUMAN]											11.6657	91.3365	2.64029	0			2.6284	12.9364	3.71921						6.05587	28.6277	10.6561	0.01	8.47029	11.9316	20.3372	100
F8WEQ1	Emerin OS=Homo sapiens GN=EMD PE=1 SV=1 - [F8WEQ1_HUMAN]			3.52114		4.5178	7.88611
Q5HY57	Emerin OS=Homo sapiens GN=EMD PE=1 SV=1 - [Q5HY57_HUMAN]	8.16403	0													2.79147	100					3.16947	0	1.71633
O94919	Endonuclease domain-containing 1 protein OS=Homo sapiens GN=ENDOD1 PE=1 SV=2 - [ENDD1_HUMAN]																			2.00159						1.92746	100					2.97266
M0QYE0	Endophilin-A2 (Fragment) OS=Homo sapiens GN=SH3GL1 PE=1 SV=7 - [M0QYE0_HUMAN]	3.06685	100
A0A0C4DGF0	Endoplasmic reticulum metallopeptidase 1 OS=Homo sapiens GN=ERMP1 PE=1 SV=1 - [A0A0C4DGF0_HUMAN]											3.19351
Q9BS26	Endoplasmic reticulum resident protein 44 OS=Homo sapiens GN=ERP44 PE=1 SV=1 - [ERP44_HUMAN]	9.17182	0.596717			2.334	1.76519			5.2734	2.63485	2.17599	100
Q9UPY3	Endoribonuclease Dicer OS=Homo sapiens GN=DICER1 PE=1 SV=3 - [DICER_HUMAN]																													2.21501	0
Q5JVZ8	Engulfment and cell motility protein 2 (Fragment) OS=Homo sapiens GN=ELMO2 PE=1 SV=1 - [Q5JVZ8_HUMAN]	2.37374	0							2.84641	0.452725	2.33729												2.56059	0.738099					2.67206	0	2.60997	0.679734
I3L4D1	Engulfment and cell motility protein 3 OS=Homo sapiens GN=ELMO3 PE=1 SV=1 - [I3L4D1_HUMAN]													0	0
I3L2F4	Enhancer of mRNA-decapping protein 4 (Fragment) OS=Homo sapiens GN=EDC4 PE=1 SV=1 - [I3L2F4_HUMAN]																											3.30383
Q6P2E9	Enhancer of mRNA-decapping protein 4 OS=Homo sapiens GN=EDC4 PE=1 SV=1 - [EDC4_HUMAN]																													2.1649	10.6342
P84090	Enhancer of rudimentary homolog OS=Homo sapiens GN=ERH PE=1 SV=1 - [ERH_HUMAN]	11.2348	0.00950408	18.5812	0.01	18.355	0.00993605			21.1819	0.664356	12.2618	0.021585	15.2	0.01			28.009	0.137532	32.4173	0.01	31.1151	0.709449	22.5357	0.01	32.3299	0.101551	33.6177	0.01	37.8123	0.012179
G3V279	Enhancer of rudimentary homolog OS=Homo sapiens GN=ERH PE=1 SV=1 - [G3V279_HUMAN]							2.23122	0.01							1.8068	0.01															10.415	0.01
A4QMW8	Enolase (Fragment) OS=Homo sapiens GN=ENO1 PE=2 SV=1 - [A4QMW8_HUMAN]																	3.56111	0
E2DRY6	Enolase OS=Homo sapiens PE=2 SV=1 - [E2DRY6_HUMAN]	15.7697	2.95831	7.61431	100
Q96DC8	Enoyl-CoA hydratase domain-containing protein 3, mitochondrial OS=Homo sapiens GN=ECHDC3 PE=1 SV=2 - [ECHD3_HUMAN]															0
A7E2D7	EP400 protein (Fragment) OS=Homo sapiens GN=EP400 PE=2 SV=1 - [A7E2D7_HUMAN]			3.82661
M0R2S2	Epidermal growth factor receptor substrate 15-like 1 OS=Homo sapiens GN=EPS15L1 PE=1 SV=1 - [M0R2S2_HUMAN]															2.07918	100
V9HVX8	Epididymis luminal protein 109 OS=Homo sapiens GN=HEL-109 PE=2 SV=1 - [V9HVX8_HUMAN]																					2.90651	0
Q6PUJ7	Epididymis luminal protein 215 OS=Homo sapiens GN=HEL-S-54e PE=2 SV=1 - [Q6PUJ7_HUMAN]																	29.8633	100
V9HW35	Epididymis secretory protein Li 55 OS=Homo sapiens GN=HEL-S-55 PE=2 SV=1 - [V9HW35_HUMAN]			12.4808	100													2.35043	100	4.54745	100	2.16978	100	2.66039	2.83525
A0A075B730	Epiplakin OS=Homo sapiens GN=EPPK1 PE=1 SV=2 - [A0A075B730_HUMAN]																					2.83272	0
P24390	ER lumen protein-retaining receptor 1 OS=Homo sapiens GN=KDELR1 PE=1 SV=1 - [ERD21_HUMAN]																	2.52249	0
B0QZ43	Erlin-1 (Fragment) OS=Homo sapiens GN=ERLIN1 PE=1 SV=1 - [B0QZ43_HUMAN]									6.96438	7.01575					1.92129	26.3926
E5RHW4	Erlin-2 (Fragment) OS=Homo sapiens GN=ERLIN2 PE=1 SV=1 - [E5RHW4_HUMAN]	9.08124	0.871646									6.65558	10.0474					23.1784	100							13.4997	100	10.9475	0.654626	18.5861	100
O94905	Erlin-2 OS=Homo sapiens GN=ERLIN2 PE=1 SV=1 - [ERLN2_HUMAN]																			33.7835	100	18.69	100	36.0322	100							17.5904	0.106909
G3V5B3	ERO1-like protein alpha (Fragment) OS=Homo sapiens GN=ERO1A PE=1 SV=1 - [G3V5B3_HUMAN]	1.96265	100															1.84122	100					4.02859	100
G3V503	ERO1-like protein alpha OS=Homo sapiens GN=ERO1A PE=1 SV=1 - [G3V503_HUMAN]																			2.1564
F8VSL7	Erythrocyte band 7 integral membrane protein OS=Homo sapiens GN=STOM PE=1 SV=1 - [F8VSL7_HUMAN]	3.70304	0							8.9016	0	4.39162		3.37988	46.9701
Q92506	Estradiol 17-beta-dehydrogenase 8 OS=Homo sapiens GN=HSD17B8 PE=1 SV=2 - [DHB8_HUMAN]	3.76993	100
E9PQN7	Etoposide-induced protein 2.4 homolog (Fragment) OS=Homo sapiens GN=EI24 PE=1 SV=1 - [E9PQN7_HUMAN]																							2.72403	100							2.75161	100
J3KS93	Eukaryotic initiation factor 4A-I (Fragment) OS=Homo sapiens GN=EIF4A1 PE=1 SV=1 - [J3KS93_HUMAN]					5.05874	1.35787			3.11397	1.50747
E7EQG2	Eukaryotic initiation factor 4A-II OS=Homo sapiens GN=EIF4A2 PE=1 SV=1 - [E7EQG2_HUMAN]											4.33258	0.475852
P38919	Eukaryotic initiation factor 4A-III OS=Homo sapiens GN=EIF4A3 PE=1 SV=4 - [IF4A3_HUMAN]	5.19366	0							1.93435	0.0286682											15.5498	0.01
H3BR35	Eukaryotic peptide chain release factor GTP-binding subunit ERF3A (Fragment) OS=Homo sapiens GN=GSPT1 PE=1 SV=1 - [H3BR35_HUMAN]	2.41211	0
D6RCQ0	Eukaryotic translation elongation factor 1 epsilon-1 (Fragment) OS=Homo sapiens GN=EEF1E1 PE=4 SV=1 - [D6RCQ0_HUMAN]									2.43246	100
H0YAL7	Eukaryotic translation elongation factor 1 epsilon-1 (Fragment) OS=Homo sapiens GN=EEF1E1 PE=4 SV=1 - [H0YAL7_HUMAN]																	2.16861	0.608929	2.38457	0.0219558	2.39974	23.0612			8.59444	0.412627			3.31813	0.194752	2.27959	0.0155089
O43324	Eukaryotic translation elongation factor 1 epsilon-1 OS=Homo sapiens GN=EEF1E1 PE=1 SV=1 - [MCA3_HUMAN]			17.0936	2.7974																							5.25043	0.108914
Q2F838	Eukaryotic translation elongation factor 1 gamma (Fragment) OS=Homo sapiens PE=2 SV=1 - [Q2F838_HUMAN]	32.5644	0.0205401	17.5624	0.960616	11.5537	0	2.84721	0.535369	14.7211	0.0100259			10.4574	1.64111	2.19249	0.320579			9.60276	0.0396385					6.63136	0.51985	8.72209		10.8924	0.0925001
B5BU01	Eukaryotic translation initiation factor 2 beta OS=Homo sapiens GN=EIF2S2 PE=2 SV=1 - [B5BU01_HUMAN]																									4.33977	0.514396	16.8755	0.12129
H0YJS4	Eukaryotic translation initiation factor 2 subunit 1 (Fragment) OS=Homo sapiens GN=EIF2S1 PE=1 SV=1 - [H0YJS4_HUMAN]			5.89984	0.01
P05198	Eukaryotic translation initiation factor 2 subunit 1 OS=Homo sapiens GN=EIF2S1 PE=1 SV=3 - [IF2A_HUMAN]	18.1932	0.499437			9.29278	0.361671			8.09277	1.31647	7.22474	0.0998605			5.47497		6.19654	0.63752	9.6473	0.01	3.59677	8.23381	5.25247	0.01	35.8143	0.898095	17.0303	0.0633676	13.9702	0.244358	13.6248	0.0227123
P20042	Eukaryotic translation initiation factor 2 subunit 2 OS=Homo sapiens GN=EIF2S2 PE=1 SV=2 - [IF2B_HUMAN]	19.9029	0.00950408							17.475	0.162933
H7BZU1	Eukaryotic translation initiation factor 2 subunit 3 (Fragment) OS=Homo sapiens GN=EIF2S3 PE=1 SV=1 - [H7BZU1_HUMAN]					1.98883	0					2.73391	0.205159	4.55331	1.84095
Q59FC8	Eukaryotic translation initiation factor 2B, subunit 4 delta long isoform variant (Fragment) OS=Homo sapiens PE=2 SV=1 - [Q59FC8_HUMAN]																	2.94313	0	4.63316	3.11318			2.41726	1.66427
Q05BS0	Eukaryotic translation initiation factor 3 subunit A (Fragment) OS=Homo sapiens GN=EIF3A PE=2 SV=1 - [Q05BS0_HUMAN]									1.8266	0	3.45049										3.39172	0			2.92606	0	6.24473	0.0479974
Q7Z5T5	Eukaryotic translation initiation factor 3 subunit A (Fragment) OS=Homo sapiens GN=EIF3A PE=2 SV=1 - [Q7Z5T5_HUMAN]			34.8212	0.01
J9R021	Eukaryotic translation initiation factor 3 subunit A OS=Homo sapiens GN=eIF3a PE=2 SV=1 - [J9R021_HUMAN]	29.1623	0.00950408
C9JZG1	Eukaryotic translation initiation factor 3 subunit B (Fragment) OS=Homo sapiens GN=EIF3B PE=1 SV=1 - [C9JZG1_HUMAN]			14.4991	0.01
P55884	Eukaryotic translation initiation factor 3 subunit B OS=Homo sapiens GN=EIF3B PE=1 SV=3 - [EIF3B_HUMAN]	12.75	0.00950408			7.97342	0.296296																					7.73422	3.38093
B3KNZ4	Eukaryotic translation initiation factor 3 subunit C OS=Homo sapiens GN=EIF3C PE=2 SV=1 - [B3KNZ4_HUMAN]			18.6533	0.01																							13.6619	0.104096
B4DRU0	Eukaryotic translation initiation factor 3 subunit C OS=Homo sapiens GN=EIF3C PE=2 SV=1 - [B4DRU0_HUMAN]																									12.0399	0.887728			10.927	4.25216
B4E2Z6	Eukaryotic translation initiation factor 3 subunit C OS=Homo sapiens GN=EIF3C PE=2 SV=1 - [B4E2Z6_HUMAN]	12.4617	0.0104024
A0A024QYX7	Eukaryotic translation initiation factor 3 subunit C OS=Homo sapiens GN=EIF3S8 PE=3 SV=1 - [A0A024QYX7_HUMAN]									8.30431	0.693475	2.52661				0		5.42324	0.01	0		4.45567	0.0881812									9.17318	0.152537
B0QYA5	Eukaryotic translation initiation factor 3 subunit D (Fragment) OS=Homo sapiens GN=EIF3D PE=1 SV=1 - [B0QYA5_HUMAN]			9.59888	0.026545
B0QYA4	Eukaryotic translation initiation factor 3 subunit D (Fragment) OS=Homo sapiens GN=EIF3D PE=1 SV=2 - [B0QYA4_HUMAN]																									2.37529	0	2.45862
B4E1K8	Eukaryotic translation initiation factor 3 subunit D OS=Homo sapiens GN=EIF3D PE=2 SV=1 - [B4E1K8_HUMAN]	9.61399	0.00950408																											2.52162	0.27134
E5RIT4	Eukaryotic translation initiation factor 3 subunit E (Fragment) OS=Homo sapiens GN=EIF3E PE=1 SV=1 - [E5RIT4_HUMAN]					2.53883	0							2.63305	0.01													2.88171				2.05826	0.0109867
P60228	Eukaryotic translation initiation factor 3 subunit E OS=Homo sapiens GN=EIF3E PE=1 SV=1 - [EIF3E_HUMAN]			29.454	0.01
B3KW56	Eukaryotic translation initiation factor 3 subunit E OS=Homo sapiens GN=EIF3S6 PE=2 SV=1 - [B3KW56_HUMAN]	25.1752	0.380513							12.6521	0.0975901
H0YDT6	Eukaryotic translation initiation factor 3 subunit F (Fragment) OS=Homo sapiens GN=EIF3F PE=1 SV=1 - [H0YDT6_HUMAN]					3.2347	0					4.17652	0.01	3.06526	0.034353					3.99492				2.91398	0.01					6.91128	0.162038	7.0531
B4DMT5	Eukaryotic translation initiation factor 3 subunit F OS=Homo sapiens GN=EIF3F PE=2 SV=1 - [B4DMT5_HUMAN]	13.6545	0.0489009	20.2578	0.0368655					10.7403	0					5.54109	0.01											9.68645	0.0782856
K7EP16	Eukaryotic translation initiation factor 3 subunit G (Fragment) OS=Homo sapiens GN=EIF3G PE=1 SV=1 - [K7EP16_HUMAN]			2.72259	0.0909902																											2.23738	0.362941
K7ER90	Eukaryotic translation initiation factor 3 subunit G (Fragment) OS=Homo sapiens GN=EIF3G PE=1 SV=1 - [K7ER90_HUMAN]									10.1917	0.132179																	0	0.217485
K7EL20	Eukaryotic translation initiation factor 3 subunit G (Fragment) OS=Homo sapiens GN=EIF3G PE=1 SV=7 - [K7EL20_HUMAN]	30.8254	0.0390727
E5RJT0	Eukaryotic translation initiation factor 3 subunit H (Fragment) OS=Homo sapiens GN=EIF3H PE=1 SV=1 - [E5RJT0_HUMAN]																									5.59531	8.05189			3.58259	0.222534
A0A087WZK9	Eukaryotic translation initiation factor 3 subunit H OS=Homo sapiens GN=EIF3H PE=1 SV=1 - [A0A087WZK9_HUMAN]	3.08505	0							2.72377	0
Q13347	Eukaryotic translation initiation factor 3 subunit I OS=Homo sapiens GN=EIF3I PE=1 SV=1 - [EIF3I_HUMAN]	9.23151	0	12.6059	0.01					2.68924	29.0879							13.0486	1.19542							8.00531	0.793383	14.0388	0.164888	8.87937	0.0861168	6.94342	0.0117329
K7EK53	Eukaryotic translation initiation factor 3 subunit K OS=Homo sapiens GN=EIF3K PE=1 SV=1 - [K7EK53_HUMAN]									5.46087	0
K7ERF1	Eukaryotic translation initiation factor 3 subunit K OS=Homo sapiens GN=EIF3K PE=1 SV=1 - [K7ERF1_HUMAN]																			13.4457	0.882056
K7ES31	Eukaryotic translation initiation factor 3 subunit K OS=Homo sapiens GN=EIF3K PE=1 SV=1 - [K7ES31_HUMAN]	5.33478	0.320272	2.70024	0.237335	3.1686	0											10.4558	14.666			5.55252	100	8.48822	100
B0QY90	Eukaryotic translation initiation factor 3 subunit L OS=Homo sapiens GN=EIF3L PE=1 SV=1 - [B0QY90_HUMAN]											4.25041	0.01					13.2301	0							9.77949	0.632967	6.81615		8.2905	0	7.41711	0.100865
B4DQF6	Eukaryotic translation initiation factor 3 subunit L OS=Homo sapiens GN=EIF3L PE=2 SV=1 - [B4DQF6_HUMAN]	30.0204	0.00950408	12.1622	0.01					6.28165	84.848
E9PN86	Eukaryotic translation initiation factor 3 subunit M (Fragment) OS=Homo sapiens GN=EIF3M PE=1 SV=1 - [E9PN86_HUMAN]	5.75688	0.0142154																							2.50976	0
H0YCQ8	Eukaryotic translation initiation factor 3 subunit M (Fragment) OS=Homo sapiens GN=EIF3M PE=1 SV=7 - [H0YCQ8_HUMAN]			3.11623	0.26198																							2.63506
Q59FS8	Eukaryotic translation initiation factor 3, subunit 9 eta, 116kDa isoform b variant (Fragment) OS=Homo sapiens PE=2 SV=1 - [Q59FS8_HUMAN]																									2.08843	0.24936
H7C0V6	Eukaryotic translation initiation factor 4 gamma 1 (Fragment) OS=Homo sapiens GN=EIF4G1 PE=1 SV=1 - [H7C0V6_HUMAN]					2.38315	0.85759			3.36138	0
E7EX73	Eukaryotic translation initiation factor 4 gamma 1 OS=Homo sapiens GN=EIF4G1 PE=1 SV=1 - [E7EX73_HUMAN]																									25.5895	39.8529	17.0568	0.673775
D3DQV9	Eukaryotic translation initiation factor 4 gamma 2 (Fragment) OS=Homo sapiens GN=EIF4G2 PE=1 SV=1 - [D3DQV9_HUMAN]																															32.7337	100
H0YEC5	Eukaryotic translation initiation factor 4 gamma 2 (Fragment) OS=Homo sapiens GN=EIF4G2 PE=1 SV=1 - [H0YEC5_HUMAN]	2.22861	0																									3.91173	12.8915
P78344	Eukaryotic translation initiation factor 4 gamma 2 OS=Homo sapiens GN=EIF4G2 PE=1 SV=1 - [IF4G2_HUMAN]																													20.5692	100
F8W0K0	Eukaryotic translation initiation factor 4B (Fragment) OS=Homo sapiens GN=EIF4B PE=1 SV=7 - [F8W0K0_HUMAN]													2.37292	0
P23588	Eukaryotic translation initiation factor 4B OS=Homo sapiens GN=EIF4B PE=1 SV=2 - [IF4B_HUMAN]																	63.5505	0.0874286							43.4808	0.0595032	47.3713	0.0171257
P55010	Eukaryotic translation initiation factor 5 OS=Homo sapiens GN=EIF5 PE=1 SV=2 - [IF5_HUMAN]																													11.3981	53.3456	18.0618	100
I3L397	Eukaryotic translation initiation factor 5A (Fragment) OS=Homo sapiens GN=EIF5A PE=1 SV=7 - [I3L397_HUMAN]	4.80973	0	31.5567	100	8.69241	46.9992
F8WCJ1	Eukaryotic translation initiation factor 5A OS=Homo sapiens GN=EIF5A2 PE=1 SV=1 - [F8WCJ1_HUMAN]																			2.54969		3.4161	0			6.2862	2.67093	8.41865		10.6345	13.0712	16.4727	100
A0A087WUT6	Eukaryotic translation initiation factor 5B OS=Homo sapiens GN=EIF5B PE=1 SV=1 - [A0A087WUT6_HUMAN]	3.46615	1.84333
P56537	Eukaryotic translation initiation factor 6 OS=Homo sapiens GN=EIF6 PE=1 SV=1 - [IF6_HUMAN]			24.3287	4.09757																	19.0072	0.01			8.83413	75.3068	5.74942	0.189531	12.4948	100	13.6987	100
F1JVV5	EWSR1/ATF1 fusion protein type 1 OS=Homo sapiens GN=EWSR1/ATF1 fusion PE=2 SV=1 - [F1JVV5_HUMAN]	11.377	0			7.27939	0
A9Z0R7	EWSR1/ZNF384 fusion protein (Fragment) OS=Homo sapiens GN=EWSR1/ZNF384 fusion PE=2 SV=1 - [A9Z0R7_HUMAN]																			7.06239	0.0533718					3.54569	0.119178					4.8902
A0A024RDA1	Exocyst complex component 1, isoform CRA_a OS=Homo sapiens GN=EXOC1 PE=4 SV=1 - [A0A024RDA1_HUMAN]											4.57996	1.72382							5.91364	100	8.72205	0	10.4398	100	7.42179	100	3.45254	100	7.05055	100	8.38661	100
Q6NX51	Exocyst complex component 4 OS=Homo sapiens GN=EXOC4 PE=2 SV=1 - [Q6NX51_HUMAN]																													9.14072	0
B1AP46	Exocyst complex component 6 OS=Homo sapiens GN=EXOC6 PE=1 SV=1 - [B1AP46_HUMAN]																													2.89091	100
C9JME6	Exocyst complex component 7 (Fragment) OS=Homo sapiens GN=EXOC7 PE=1 SV=1 - [C9JME6_HUMAN]	3.52256	100									2.95212	100															3.09781	11.8312
Q8IYI6	Exocyst complex component 8 OS=Homo sapiens GN=EXOC8 PE=1 SV=2 - [EXOC8_HUMAN]																			2.64973	100	2.51401	0	1.93267	2.78858
B1AMU7	Exosome complex component CSL4 (Fragment) OS=Homo sapiens GN=EXOSC1 PE=1 SV=2 - [B1AMU7_HUMAN]																					6.57416	0.01
R4GNH9	Exosome complex component CSL4 OS=Homo sapiens GN=EXOSC1 PE=1 SV=1 - [R4GNH9_HUMAN]																	5.24352	0.545093							7.76823	0.781326	6.88216	0.113591	8.1397	0.263772	2.12364	0.0390106
Q5RKV6	Exosome complex component MTR3 OS=Homo sapiens GN=EXOSC6 PE=1 SV=1 - [EXOS6_HUMAN]			2.93805	0.01	2.36715	0.00993605			5.71292	1.53281			2.39033	1.76044	1.75491	0.463496	2.56468	0.01			7.92158	0.122977			5.4986	0.582001			3.14867	0.13463	8.86242	1.53001
Q13868	Exosome complex component RRP4 OS=Homo sapiens GN=EXOSC2 PE=1 SV=2 - [EXOS2_HUMAN]																											8.32286	13.1672
Q9NQT5	Exosome complex component RRP40 OS=Homo sapiens GN=EXOSC3 PE=1 SV=3 - [EXOS3_HUMAN]																													2.36021	0.186601
Q9NPD3	Exosome complex component RRP41 OS=Homo sapiens GN=EXOSC4 PE=1 SV=3 - [EXOS4_HUMAN]					2.16236	0.00993605											4.87612	0.604604	2.92421	0.020658	2.70537	0.01			6.27349	0	4.17018	0.0756899	8.21142	0.494281	7.39467	100
D6R905	Exosome complex component RRP45 (Fragment) OS=Homo sapiens GN=EXOSC9 PE=1 SV=1 - [D6R905_HUMAN]	6.10576	0.955323
H0Y9L5	Exosome complex component RRP45 (Fragment) OS=Homo sapiens GN=EXOSC9 PE=1 SV=1 - [H0Y9L5_HUMAN]																									2.88251	100			3.17094	41.8444
D6RA17	Exosome complex component RRP45 OS=Homo sapiens GN=EXOSC9 PE=1 SV=1 - [D6RA17_HUMAN]																															2.67601
D6RAP4	Exosome complex component RRP45 OS=Homo sapiens GN=EXOSC9 PE=1 SV=1 - [D6RAP4_HUMAN]			3.01303
M0R050	Exosome complex component RRP46 OS=Homo sapiens GN=EXOSC5 PE=1 SV=1 - [M0R050_HUMAN]					2.96984	0.00993605																							3.00567	100	2.08151
F2Z2C0	Exosome complex exonuclease RRP44 OS=Homo sapiens GN=DIS3 PE=1 SV=1 - [F2Z2C0_HUMAN]			3.58772	100
Q59G73	Exosome component 10 isoform 2 variant (Fragment) OS=Homo sapiens PE=2 SV=1 - [Q59G73_HUMAN]									1.85681	0.328943			4.74765	0.0279859
K7EJ37	Exosome component 10 OS=Homo sapiens GN=EXOSC10 PE=1 SV=1 - [K7EJ37_HUMAN]					2.32287	0
O14980	Exportin-1 OS=Homo sapiens GN=XPO1 PE=1 SV=1 - [XPO1_HUMAN]	9.84481	100	21.794	100	24.7784	100			16.1734	100	89.9057	100	28.895	100	49.3065	100	148.739	100	189.968	100	160.02	100	182.656	100	40.0839	100	42.5838	100	111.564	100	104.13	100
P55060	Exportin-2 OS=Homo sapiens GN=CSE1L PE=1 SV=3 - [XPO2_HUMAN]											61.7194	100	17.3546	100			71.8522	100	129.727	100	105.895	100	153.959	100	90.091	100	94.1333	100	161.097	100	176.237	100
H0Y3Q8	Exportin-5 (Fragment) OS=Homo sapiens GN=XPO5 PE=1 SV=1 - [H0Y3Q8_HUMAN]					2.81015	100																					7.02703	100
Q9HAV4	Exportin-5 OS=Homo sapiens GN=XPO5 PE=1 SV=1 - [XPO5_HUMAN]																			64.2017	100	24.6599	100	71.6399	2.71951							24.795	100
H3BRV5	Exportin-6 (Fragment) OS=Homo sapiens GN=XPO6 PE=1 SV=1 - [H3BRV5_HUMAN]																	2.59481	100
Q96QU8	Exportin-6 OS=Homo sapiens GN=XPO6 PE=1 SV=1 - [XPO6_HUMAN]																					17.3975	100
H0YBE1	Exportin-7 (Fragment) OS=Homo sapiens GN=XPO7 PE=1 SV=1 - [H0YBE1_HUMAN]																											1.89938	13.5313			3.10821
F8WDU6	Exportin-T (Fragment) OS=Homo sapiens GN=XPOT PE=1 SV=7 - [F8WDU6_HUMAN]			3.21901										3.19898	100
A0A024RB67	Exportin, tRNA (Nuclear export receptor for tRNAs), isoform CRA_a OS=Homo sapiens GN=XPOT PE=4 SV=1 - [A0A024RB67_HUMAN]	2.49815	100			3.35092	100									5.18559	100
H7BXI1	Extended synaptotagmin-2 (Fragment) OS=Homo sapiens GN=ESYT2 PE=1 SV=1 - [H7BXI1_HUMAN]											2.59921	100							2.48577												2.37011	0.905355
F8W0V3	Extracellular glycoprotein lacritin OS=Homo sapiens GN=LACRT PE=1 SV=1 - [F8W0V3_HUMAN]													2.93643	0.413992
Q9GZZ8	Extracellular glycoprotein lacritin OS=Homo sapiens GN=LACRT PE=1 SV=1 - [LACRT_HUMAN]											2.48559	100
F8WED3	F-actin-capping protein subunit alpha-2 OS=Homo sapiens GN=CAPZA2 PE=1 SV=1 - [F8WED3_HUMAN]									1.99572	0.870314
B1AK85	F-actin-capping protein subunit beta OS=Homo sapiens GN=CAPZB PE=1 SV=1 - [B1AK85_HUMAN]	6.57486	5.43922	3.28352	3.83407	3.04994	2.36598							2.34471	0					3.47828	0.0112554	2.41265	0							2.66549	0	3.5124	100
H3BTH6	F-box only protein 22 (Fragment) OS=Homo sapiens GN=FBXO22 PE=1 SV=1 - [H3BTH6_HUMAN]	4.32913	100	2.43252		2.40586	100
G3V1E0	F-box only protein 3 OS=Homo sapiens GN=FBXO3 PE=1 SV=1 - [G3V1E0_HUMAN]					7.49331	15.1458
Q9Y5B9	FACT complex subunit SPT16 OS=Homo sapiens GN=SUPT16H PE=1 SV=1 - [SP16H_HUMAN]									2.28782	9.93739											32.5446	0.0918565
Q08945	FACT complex subunit SSRP1 OS=Homo sapiens GN=SSRP1 PE=1 SV=1 - [SSRP1_HUMAN]																					22.7073	0.01
Q5T191	FAD synthase OS=Homo sapiens GN=FLAD1 PE=1 SV=1 - [Q5T191_HUMAN]															2.58788
Q05CT2	FAM98A protein (Fragment) OS=Homo sapiens GN=FAM98A PE=2 SV=1 - [Q05CT2_HUMAN]									2.55614	0.021211
H3BQX1	Fanconi anemia group A protein (Fragment) OS=Homo sapiens GN=FANCA PE=1 SV=1 - [H3BQX1_HUMAN]																			2.11491
Q9BXW9	Fanconi anemia group D2 protein OS=Homo sapiens GN=FANCD2 PE=1 SV=2 - [FACD2_HUMAN]	2.70338	0			3.00722	0			2.57789	0.551961	11.3936	100	4.65914	100	7.70037		15.0331	100	31.7296	100	19.7374	100	37.3912	100	25.9838	100	39.0957	100	69.7524	100	64.5669	100
H3BP78	Fanconi anemia group I protein (Fragment) OS=Homo sapiens GN=FANCI PE=1 SV=1 - [H3BP78_HUMAN]	2.2883	100
H3BS60	Fanconi anemia group I protein (Fragment) OS=Homo sapiens GN=FANCI PE=1 SV=7 - [H3BS60_HUMAN]									2.50371	1.05575			3.24393	100
B7ZMF2	Fanconi anemia, complementation group I OS=Homo sapiens GN=FANCI PE=2 SV=1 - [B7ZMF2_HUMAN]											40.2124	100			16.1708	100	53.0392	100	63.1622	100	48.0145	100	63.9538	100	29.0677	100	48.68	100	56.1942	100	80.6804	100
M0QXW7	Far upstream element-binding protein 2 (Fragment) OS=Homo sapiens GN=KHSRP PE=1 SV=1 - [M0QXW7_HUMAN]													3.01125	15.4086
A0A087WTP3	Far upstream element-binding protein 2 OS=Homo sapiens GN=KHSRP PE=1 SV=1 - [A0A087WTP3_HUMAN]					12.5387	8.36869	2.52197	100	4.34178	1.38732	13.5685	26.0281			4.73202	100	4.91377	0.922536	7.21493	0.251304	10.361	2.37534	4.93351
Q92945	Far upstream element-binding protein 2 OS=Homo sapiens GN=KHSRP PE=1 SV=4 - [FUBP2_HUMAN]	33.2164	9.38429	37.9939	22.5107
Q96I24	Far upstream element-binding protein 3 OS=Homo sapiens GN=FUBP3 PE=1 SV=2 - [FUBP3_HUMAN]	2.93027	0	3.85898																		7.86021	0.01
B3KVN2	Farnesyltransferase, CAAX box, alpha, isoform CRA_c OS=Homo sapiens GN=FNTA PE=1 SV=1 - [B3KVN2_HUMAN]	3.33181	0							10.9644	100			4.70343	100	2.30853	100
Q96CS3	FAS-associated factor 2 OS=Homo sapiens GN=FAF2 PE=1 SV=2 - [FAF2_HUMAN]																	8.69842	100	5.57193				8.13602	100							6.49073	100
Q7L8L6	FAST kinase domain-containing protein 5 OS=Homo sapiens GN=FASTKD5 PE=1 SV=1 - [FAKD5_HUMAN]											2.43308	100							2.53887	100			2.60074	100
A0A0U1RQF0	Fatty acid synthase OS=Homo sapiens GN=FASN PE=1 SV=1 - [A0A0U1RQF0_HUMAN]	93.4568	7.71144	55.8586	63.009	73.6881	3.66851	2.93558	4.61334	41.0227	1.64825	35.5544	0.7927	8.04103	8.51083	4.35499	1	21.1689	5.27043	27.2407	100	29.3341	100	31.9773	100	2.20961	0.764387	6.76038		7.67623	0.359633	3.83775
E9PNW8	Fatty acyl-CoA reductase 1 (Fragment) OS=Homo sapiens GN=FAR1 PE=1 SV=1 - [E9PNW8_HUMAN]	3.22616	4.94915	7.07822														2.04863	100					9.15251	1.94733			7.08043	100
J3QS00	Fatty aldehyde dehydrogenase (Fragment) OS=Homo sapiens GN=ALDH3A2 PE=1 SV=1 - [J3QS00_HUMAN]													2.91196	100
J3QRD1	Fatty aldehyde dehydrogenase OS=Homo sapiens GN=ALDH3A2 PE=1 SV=1 - [J3QRD1_HUMAN]																	15.445	100	21.4192	100	18.0933	100			27.2555	100	40.1854	100			46.6632	100
Q96BS4	FBL protein (Fragment) OS=Homo sapiens GN=FBL PE=1 SV=2 - [Q96BS4_HUMAN]																			2.65269	0.0315804	16.6219	0.0935429					4.29656	0.0739552	4.70298	0.336857	4.57463	0.01
A0PJ52	FBXO38 protein (Fragment) OS=Homo sapiens GN=FBXO38 PE=2 SV=1 - [A0PJ52_HUMAN]																	2.42114	0	2.15142	100
Q9Y4F1	FERM, RhoGEF and pleckstrin domain-containing protein 1 OS=Homo sapiens GN=FARP1 PE=1 SV=1 - [FARP1_HUMAN]											3.52966	100
C9JWM9	FERM, RhoGEF and pleckstrin domain-containing protein 2 (Fragment) OS=Homo sapiens GN=FARP2 PE=1 SV=1 - [C9JWM9_HUMAN]																											1.88026	9.78566			1.88221
H7C3M7	FERM, RhoGEF and pleckstrin domain-containing protein 2 (Fragment) OS=Homo sapiens GN=FARP2 PE=1 SV=2 - [H7C3M7_HUMAN]																									3.28818	100	5.53435	100	10.2387	100	2.20202	100
A9JQE1	Ferritin (Fragment) OS=Homo sapiens GN=FTH1 PE=3 SV=1 - [A9JQE1_HUMAN]			1.87047
Q0PNF2	FEX1 OS=Homo sapiens PE=2 SV=1 - [Q0PNF2_HUMAN]																					0	0
A0A087WV25	FGFR1 oncogene partner OS=Homo sapiens GN=FGFR1OP PE=1 SV=1 - [A0A087WV25_HUMAN]	7.6718	0.00950408							6.04934	0.936927	2.27889
A0A0A0MTS9	FH1/FH2 domain-containing protein 3 (Fragment) OS=Homo sapiens GN=FHOD3 PE=1 SV=1 - [A0A0A0MTS9_HUMAN]					3.44648	0
Q9BYJ0	Fibroblast growth factor-binding protein 2 OS=Homo sapiens GN=FGFBP2 PE=1 SV=1 - [FGFP2_HUMAN]																											2.11306
Q5D862	Filaggrin-2 OS=Homo sapiens GN=FLG2 PE=1 SV=1 - [FILA2_HUMAN]	9.41444	0	3.06852		5.91364	0					19.4602	100	5.40348	0.01			18.1984	0.0171288	6.43499	1.968	3.18571	0.467539	3.21672	0.615365	0	0	11.8943	0.215059			3.09032	0.0721694
A0A075B6G6	Filamin A interacting protein 1, isoform CRA_c OS=Homo sapiens GN=FILIP1 PE=1 SV=1 - [A0A075B6G6_HUMAN]																							2.90795
Q60FE6	Filamin A OS=Homo sapiens GN=FLNA PE=2 SV=1 - [Q60FE6_HUMAN]			244.073	0.877179
A0A087WWY3	Filamin-A OS=Homo sapiens GN=FLNA PE=1 SV=1 - [A0A087WWY3_HUMAN]					162.877	0.905769	13.5157	1.44443							24.8128	0.01	53.324	0.294265			39.4787	0.0771661	19.0725	0.01	50.9633	0.131665	29.7443	0.0304813	27.8245	0.01	15.2774	0.01
Q5HY54	Filamin-A OS=Homo sapiens GN=FLNA PE=1 SV=1 - [Q5HY54_HUMAN]	255.193	0.925206							135.973	0.689748	83.6235	0.0416513	39.8975	0.01					50.5562	0.01
E7EN95	Filamin-B OS=Homo sapiens GN=FLNB PE=1 SV=1 - [E7EN95_HUMAN]	10.3569	100			7.01956	4.80884
O75369	Filamin-B OS=Homo sapiens GN=FLNB PE=1 SV=2 - [FLNB_HUMAN]			26.0711	100
F5H1Y3	Flap endonuclease 1 (Fragment) OS=Homo sapiens GN=FEN1 PE=1 SV=1 - [F5H1Y3_HUMAN]									1.63673	0.0247282
Q59H95	Flightless I homolog variant (Fragment) OS=Homo sapiens PE=2 SV=1 - [Q59H95_HUMAN]	3.54806	0.00950408							3.23205	0																			2.39468	0
Q8TES5	FLJ00114 protein (Fragment) OS=Homo sapiens GN=FLJ00114 PE=2 SV=1 - [Q8TES5_HUMAN]																	2.10688	100
Q8TEP9	FLJ00144 protein (Fragment) OS=Homo sapiens GN=FLJ00144 PE=2 SV=1 - [Q8TEP9_HUMAN]											0						2.06946	0
Q8TEN0	FLJ00163 protein (Fragment) OS=Homo sapiens GN=FLJ00163 PE=2 SV=1 - [Q8TEN0_HUMAN]	3.88636	0															7.45827	0	12.1664	100	3.16798	100	4.7015		2.84016	0	4.64777		2.69402	43.0256	6.49449	100
Q6ZNL4	FLJ00279 protein (Fragment) OS=Homo sapiens GN=FLJ00279 PE=2 SV=1 - [Q6ZNL4_HUMAN]													1.90428	0	2.3228	0.01	1.7208	0
A2VCL5	FLOT1 protein (Fragment) OS=Homo sapiens GN=FLOT1 PE=2 SV=1 - [A2VCL5_HUMAN]																											2.89931	7.19914
Q6FG43	FLOT2 protein OS=Homo sapiens GN=FLOT2 PE=2 SV=1 - [Q6FG43_HUMAN]																															5.40572	0.935084
A2AB13	Flotillin-1 (Fragment) OS=Homo sapiens GN=FLOT1 PE=1 SV=1 - [A2AB13_HUMAN]											2.90593
A0A0S2Z643	Folliculin isoform 3 (Fragment) OS=Homo sapiens GN=FLCN PE=2 SV=1 - [A0A0S2Z643_HUMAN]	2.97071	100
K7EJE6	Formin-like protein 1 (Fragment) OS=Homo sapiens GN=FMNL1 PE=1 SV=1 - [K7EJE6_HUMAN]																													3.23527	0
P0C091	FRAS1-related extracellular matrix protein 3 OS=Homo sapiens GN=FREM3 PE=3 SV=2 - [FREM3_HUMAN]																															3.17774
Q9NQ88	Fructose-2,6-bisphosphatase TIGAR OS=Homo sapiens GN=TIGAR PE=1 SV=1 - [TIGAR_HUMAN]	3.98451	0	2.66048	100
O60352	Fructose-6-phosphate,2-kinase/fructose-2,6-bisphosphatase (Fragment) OS=Homo sapiens PE=4 SV=1 - [O60352_HUMAN]							2.62354	0.01
H3BMQ8	Fructose-bisphosphate aldolase A (Fragment) OS=Homo sapiens GN=ALDOA PE=1 SV=1 - [H3BMQ8_HUMAN]																	2.05493	0.01
H3BUH7	Fructose-bisphosphate aldolase A (Fragment) OS=Homo sapiens GN=ALDOA PE=1 SV=1 - [H3BUH7_HUMAN]	3.04416	0	3.12452						2.43432	1.50833
Q86U12	Full-length cDNA clone CS0CAP007YF18 of Thymus of Homo sapiens (human) OS=Homo sapiens PE=2 SV=1 - [Q86U12_HUMAN]																			9.26283	0.0288304									6.12708	0	3.28833	0.0543797
Q86TY2	Full-length cDNA clone CS0DI035YL21 of Placenta of Homo sapiens (human) (Fragment) OS=Homo sapiens PE=2 SV=1 - [Q86TY2_HUMAN]	2.45098	0	3.59075
Q8IVP5	FUN14 domain-containing protein 1 OS=Homo sapiens GN=FUNDC1 PE=1 SV=1 - [FUND1_HUMAN]																											2.50432		1.82061	23.4718	2.02503	0.0171247
Q9BWH2	FUN14 domain-containing protein 2 OS=Homo sapiens GN=FUNDC2 PE=1 SV=2 - [FUND2_HUMAN]																									3.95939	100	6.0073	100	3.95993	3.97625	2.45649	0.334659
Q59H57	Fusion (Involved in t(12;16) in malignant liposarcoma) isoform a variant (Fragment) OS=Homo sapiens PE=2 SV=1 - [Q59H57_HUMAN]					3.11472	0.240739			6.84578	0.0100259	2.8171						1.69989	0.922339	2.42053		13.5433	0.01	0	0.0102445	2.65271	0.157437	4.94736	0.183511	2.90649	0.0714661	2.71955	0.016381
F8VQX5	FYVE, RhoGEF and PH domain-containing protein 6 (Fragment) OS=Homo sapiens GN=FGD6 PE=1 SV=1 - [F8VQX5_HUMAN]	2.91571	100
Q8N954	G patch domain-containing protein 11 OS=Homo sapiens GN=GPATCH11 PE=1 SV=3 - [GPT11_HUMAN]									2.6954	0
Q5JYG5	G patch domain-containing protein 3 (Fragment) OS=Homo sapiens GN=GPATCH3 PE=4 SV=1 - [Q5JYG5_HUMAN]									2.562	0
E9PPY4	G patch domain-containing protein 4 OS=Homo sapiens GN=GPATCH4 PE=1 SV=1 - [E9PPY4_HUMAN]	4.94322	1.43421																							4.73021	53.4887
A0A0K0PUV2	G-protein coupled receptor OS=Homo sapiens GN=FFAR3 PE=3 SV=1 - [A0A0K0PUV2_HUMAN]															0	0.778375
A0A024RD99	G-rich RNA sequence binding factor 1, isoform CRA_a OS=Homo sapiens GN=GRSF1 PE=4 SV=1 - [A0A024RD99_HUMAN]	3.43954	0.715577	8.65486	0.796283
P14635	G2/mitotic-specific cyclin-B1 OS=Homo sapiens GN=CCNB1 PE=1 SV=1 - [CCNB1_HUMAN]					3.02269	0
E9PNA1	Galactosylgalactosylxylosylprotein 3-beta-glucuronosyltransferase 3 (Fragment) OS=Homo sapiens GN=B3GAT3 PE=1 SV=1 - [E9PNA1_HUMAN]																			2.44663								3.37678
K7EJD3	Galectin-3-binding protein OS=Homo sapiens GN=LGALS3BP PE=1 SV=1 - [K7EJD3_HUMAN]									2.58454	0.0100259
Q59H94	Gamma filamin variant (Fragment) OS=Homo sapiens PE=2 SV=1 - [Q59H94_HUMAN]																													2.41247	0.01
Q9BS14	GANAB protein (Fragment) OS=Homo sapiens GN=GANAB PE=2 SV=1 - [Q9BS14_HUMAN]																					2.82046	100
B4DI81	Gap junction protein OS=Homo sapiens PE=2 SV=1 - [B4DI81_HUMAN]																															11.097	1.41042
Q15374	GARS protein OS=Homo sapiens PE=2 SV=1 - [Q15374_HUMAN]	16.7642	100
J3KRG2	Gasdermin-A (Fragment) OS=Homo sapiens GN=GSDMA PE=1 SV=7 - [J3KRG2_HUMAN]	3.37769	0.00950408									2.21902	100																			2.68842
B1AA16	Gastric cancer hepatocellular carcinoma suppressor 1 variant OS=Homo sapiens GN=HCCS1 PE=2 SV=1 - [B1AA16_HUMAN]																															2.99943
V9GZL3	GBP OS=Homo sapiens PE=4 SV=1 - [V9GZL3_HUMAN]	3.09873	4.68885
A0A024RBS1	GCN1 general control of amino-acid synthesis 1-like 1 (Yeast), isoform CRA_b OS=Homo sapiens GN=GCN1L1 PE=4 SV=1 - [A0A024RBS1_HUMAN]									2.28172	100																	29.819	100
O95479	GDH/6PGL endoplasmic bifunctional protein OS=Homo sapiens GN=H6PD PE=1 SV=2 - [G6PE_HUMAN]			0
H0YEL0	Gem-associated protein 2 (Fragment) OS=Homo sapiens GN=GEMIN2 PE=1 SV=1 - [H0YEL0_HUMAN]									9.27999	0.743205							7.60836	0			12.6168	100			9.97418	0.810459	14.9776	0.254945			15.4156	100
H0YDP6	Gem-associated protein 2 (Fragment) OS=Homo sapiens GN=GEMIN2 PE=1 SV=7 - [H0YDP6_HUMAN]	2.97927	0.712408			3.12297	0.00993605					5.55903	0.199445	5.68868	1.13625					8.86208	0.01			7.38794	0.231896
G5EA29	Gem-associated protein 2 OS=Homo sapiens GN=GEMIN2 PE=1 SV=1 - [G5EA29_HUMAN]			4.78733
O14893	Gem-associated protein 2 OS=Homo sapiens GN=GEMIN2 PE=1 SV=1 - [GEMI2_HUMAN]																													8.3273	0
I3L399	Gem-associated protein 4 (Fragment) OS=Homo sapiens GN=GEMIN4 PE=1 SV=1 - [I3L399_HUMAN]			7.18771	1.05383
I3L2C7	Gem-associated protein 4 OS=Homo sapiens GN=GEMIN4 PE=1 SV=1 - [I3L2C7_HUMAN]	2.10292	0			2.87992	1.0351			10.2744	0.857515	9.23609	0.0313708			6.88819	0.57612			32.5833	100			29.1864	1.74111			20.0887	0.496475
B9A037	Gem-associated protein 6 OS=Homo sapiens GN=GEMIN6 PE=1 SV=1 - [B9A037_HUMAN]																											3.62337
Q8WXD5	Gem-associated protein 6 OS=Homo sapiens GN=GEMIN6 PE=1 SV=1 - [GEMI6_HUMAN]									6.46945	0.87797	3.0713				2.61617		3.09053	0	7.00733	100	2.11616	0			3.25638	84.4461			2.05655	0.816474	6.67522	100
Q9H840	Gem-associated protein 7 OS=Homo sapiens GN=GEMIN7 PE=1 SV=1 - [GEMI7_HUMAN]																	1.96647	5.89575	2.67458				2.24029				2.46977	0.543557			9.17362	0.994765
Q9NWZ8	Gem-associated protein 8 OS=Homo sapiens GN=GEMIN8 PE=1 SV=1 - [GEMI8_HUMAN]																									2.95923	0			3.11068	0
Q58EZ8	GEMIN5 protein (Fragment) OS=Homo sapiens GN=GEMIN5 PE=2 SV=1 - [Q58EZ8_HUMAN]					2.75544	0.00993605							2.17774	0											2.52452	75.9626	3.5958	100
B7ZLC9	GEMIN5 protein OS=Homo sapiens GN=GEMIN5 PE=2 SV=1 - [B7ZLC9_HUMAN]	13.5557	0	3.02254						9.11315	0.100491																			9.04001	0.772927	17.2713	1.10383
E2QRF9	Geminin (Fragment) OS=Homo sapiens GN=GMNN PE=1 SV=1 - [E2QRF9_HUMAN]	3.74008	0.00950408
Q12789	General transcription factor 3C polypeptide 1 OS=Homo sapiens GN=GTF3C1 PE=1 SV=4 - [TF3C1_HUMAN]	10.9234	0			6.6851	0																			9.7767	5.52235	3.22716	100	3.55547	0	2.83541	0.01
C9JNH7	General transcription factor 3C polypeptide 2 (Fragment) OS=Homo sapiens GN=GTF3C2 PE=1 SV=7 - [C9JNH7_HUMAN]	2.25676	4.27954
H7C0C0	General transcription factor 3C polypeptide 3 (Fragment) OS=Homo sapiens GN=GTF3C3 PE=1 SV=1 - [H7C0C0_HUMAN]					3.21872	1.50703			5.26781	0	2.33982	0.322218	2.43589	0			2.0572	0			2.58969	0.104435			2.50788	3.34457					2.80523	100
Q9Y5Q9	General transcription factor 3C polypeptide 3 OS=Homo sapiens GN=GTF3C3 PE=1 SV=1 - [TF3C3_HUMAN]	3.53936	0.0121667																									7.98206	10.3304
F2Z356	General transcription factor 3C polypeptide 4 OS=Homo sapiens GN=GTF3C4 PE=1 SV=1 - [F2Z356_HUMAN]																															2.27967	100
Q9UKN8	General transcription factor 3C polypeptide 4 OS=Homo sapiens GN=GTF3C4 PE=1 SV=2 - [TF3C4_HUMAN]	5.21651	1.27781			4.88017	22.7088																			7.36579	1.05805
Q5T7U0	General transcription factor 3C polypeptide 5 (Fragment) OS=Homo sapiens GN=GTF3C5 PE=1 SV=1 - [Q5T7U0_HUMAN]	4.80683	1.46288																									2.92815				2.30187	1.25372
M0R0Z3	General transcription factor IIF subunit 1 (Fragment) OS=Homo sapiens GN=GTF2F1 PE=1 SV=1 - [M0R0Z3_HUMAN]	2.97541	0
X5D2J9	General transcription factor IIi isoform D (Fragment) OS=Homo sapiens GN=GTF2I PE=2 SV=1 - [X5D2J9_HUMAN]	15.3691	6.24807	28.348	100																					22.0882	5.58716	39.7523	11.8054	9.80062	5.48067	26.7854	100
X5D7Q9	General transcription factor IIi isoform E (Fragment) OS=Homo sapiens GN=GTF2I PE=2 SV=1 - [X5D7Q9_HUMAN]					4.62883	2.59348							1.90127	6.85521
Q5T4U8	Geranylgeranyl transferase type-2 subunit beta OS=Homo sapiens GN=RABGGTB PE=1 SV=1 - [Q5T4U8_HUMAN]	6.23462	100	10.8549	100							9.04547	100			2.94246	100			1.93014
H0Y7U8	Girdin (Fragment) OS=Homo sapiens GN=CCDC88A PE=1 SV=7 - [H0Y7U8_HUMAN]					2.79407	0.00993605									5.55765		6.08118	0.01	5.60321	0.01					4.98528	0	6.20961	0.0150245
Q6AI39	GLTSCR1-like protein OS=Homo sapiens GN=GLTSCR1L PE=1 SV=2 - [GSC1L_HUMAN]																															2.87172
Q9NWU2	Glucose-induced degradation protein 8 homolog OS=Homo sapiens GN=GID8 PE=1 SV=1 - [GID8_HUMAN]			16.1384	0.01
Q59FQ4	Glutamate dehydrogenase 1 variant (Fragment) OS=Homo sapiens PE=2 SV=1 - [Q59FQ4_HUMAN]																			2.62793	100
D3DT44	Glutamate-cysteine ligase, modifier subunit, isoform CRA_a OS=Homo sapiens GN=GCLM PE=4 SV=1 - [D3DT44_HUMAN]			3.8332	100	3.39696	0
H0YBT6	Glutamate-rich protein 1 (Fragment) OS=Homo sapiens GN=ERICH1 PE=1 SV=1 - [H0YBT6_HUMAN]																															2.04723	0.466501
M0QX71	Glutamate-rich WD repeat-containing protein 1 (Fragment) OS=Homo sapiens GN=GRWD1 PE=1 SV=1 - [M0QX71_HUMAN]			8.66772	1.61347
A0A0U1RQX9	Glutamine--tRNA ligase (Fragment) OS=Homo sapiens GN=QARS PE=1 SV=1 - [A0A0U1RQX9_HUMAN]																					2.76644	43.5083
A0A0U1RRC8	Glutamine--tRNA ligase (Fragment) OS=Homo sapiens GN=QARS PE=1 SV=1 - [A0A0U1RRC8_HUMAN]													2.17196	0
F2Z2V6	Glutamine--tRNA ligase OS=Homo sapiens GN=QARS PE=1 SV=1 - [F2Z2V6_HUMAN]							4.86581	0.637745							3.37579	1.08188
P47897	Glutamine--tRNA ligase OS=Homo sapiens GN=QARS PE=1 SV=1 - [SYQ_HUMAN]			16.8788	3.52618
B5MCZ9	Glutaminyl-peptide cyclotransferase (Fragment) OS=Homo sapiens GN=QPCT PE=1 SV=1 - [B5MCZ9_HUMAN]	2.7213	1.95863			11.5541	0.510954			5.77787	0					4.36161	1.53183	10.1528	0.513471	27.5027	0.0117696	7.61118	6.36864	12.2531	0.0195308	7.94588	0.165239	5.64956		11.7411	0.0654099	5.23767	0.122484
Q16769	Glutaminyl-peptide cyclotransferase OS=Homo sapiens GN=QPCT PE=1 SV=1 - [QPCT_HUMAN]			32.3434	5.29363							8.7345	0.671968
K7EQG1	Glutaminyl-peptide cyclotransferase-like protein OS=Homo sapiens GN=QPCTL PE=1 SV=1 - [K7EQG1_HUMAN]	2.92571	4.39227							5.06646	0.0285762	12.1811	1.07684	2.83308	7.11133	5.11868		16.8207	6.21783
Q9NXS2	Glutaminyl-peptide cyclotransferase-like protein OS=Homo sapiens GN=QPCTL PE=1 SV=2 - [QPCTL_HUMAN]			13.6355	3.64219															13.2182	100	11.7391	100	8.19369	100	12.144	100	14.131	100	16.5181	1.16489	14.8006	100
O76003	Glutaredoxin-3 OS=Homo sapiens GN=GLRX3 PE=1 SV=2 - [GLRX3_HUMAN]					6.38871	100
Q86SX6	Glutaredoxin-related protein 5, mitochondrial OS=Homo sapiens GN=GLRX5 PE=1 SV=2 - [GLRX5_HUMAN]			2.13623	100	4.09886	100
Q6NSD4	Glutathione peroxidase OS=Homo sapiens GN=GPX1 PE=2 SV=1 - [Q6NSD4_HUMAN]	2.76909	0
A8MX94	Glutathione S-transferase P OS=Homo sapiens GN=GSTP1 PE=1 SV=1 - [A8MX94_HUMAN]	18.786	0.305723
B2C310	Glutathione S-transferase pi (Fragment) OS=Homo sapiens GN=GSTP1 PE=4 SV=1 - [B2C310_HUMAN]			15.5049	0.841729	3.21328	0
A4UCT1	Glyceraldehyde 3-phosphate dehydrogenase (Fragment) OS=Homo sapiens PE=2 SV=1 - [A4UCT1_HUMAN]	25.1625	3.85126			2.75627	0.776984			7.786	1.23773	5.20457	30.2185	7.00802	3.53314			5.91365	0.795429			10.4641	7.22217	5.94754	0.0140584	3.15007	0.147731			13.9539	0.01	4.84763	0.252818
Q5ZEY3	Glyceraldehyde-3-phosphate dehydrogenase (Fragment) OS=Homo sapiens GN=GAPD PE=2 SV=1 - [Q5ZEY3_HUMAN]																			2.98429								3.19466	0.129025
E7EUT5	Glyceraldehyde-3-phosphate dehydrogenase OS=Homo sapiens GN=GAPDH PE=1 SV=1 - [E7EUT5_HUMAN]			14.32	2.82812
P32189	Glycerol kinase OS=Homo sapiens GN=GK PE=1 SV=3 - [GLPK_HUMAN]																			4.56551	100	12.0368	100	8.24203	100
Q5VW52	Glycerol-3-phosphate acyltransferase 1, mitochondrial OS=Homo sapiens GN=GPAM PE=1 SV=1 - [Q5VW52_HUMAN]																									2.35609	40.6332	4.07833	100	2.11481	100
Q53EU6	Glycerol-3-phosphate acyltransferase 3 OS=Homo sapiens GN=GPAT3 PE=1 SV=2 - [GPAT3_HUMAN]											3.01387												2.75998	2.9744
G1UI17	Glycogen debranching enzyme (Fragment) OS=Homo sapiens GN=AGL PE=2 SV=1 - [G1UI17_HUMAN]																	1.86942	100
B5BUC0	Glycogen synthase kinase-3 beta (Fragment) OS=Homo sapiens GN=GSK3B PE=2 SV=1 - [B5BUC0_HUMAN]	7.10105	1.79486							2.47639	0
A0A090N8G0	Glycyl-tRNA synthetase OS=Homo sapiens GN=GARS PE=3 SV=1 - [A0A090N8G0_HUMAN]	3.41752	0	5.67371	100
O75487	Glypican-4 OS=Homo sapiens GN=GPC4 PE=1 SV=4 - [GPC4_HUMAN]																									8.80419	100	22.0864	15.0696			5.67429	100
A0A087WT82	Glypican-6 OS=Homo sapiens GN=GPC6 PE=1 SV=1 - [A0A087WT82_HUMAN]																									7.00574	56.2598
P49915	GMP synthase [glutamine-hydrolyzing] OS=Homo sapiens GN=GMPS PE=1 SV=1 - [GUAA_HUMAN]			27.508	100
H3BM42	Golgi apparatus protein 1 OS=Homo sapiens GN=GLG1 PE=1 SV=1 - [H3BM42_HUMAN]																									3.21853	0	5.38595	0.555482	2.4722	100
H3BQU9	Golgi apparatus protein 1 OS=Homo sapiens GN=GLG1 PE=1 SV=1 - [H3BQU9_HUMAN]																															2.92817
A0A087WW78	Golgi pH regulator B (Fragment) OS=Homo sapiens GN=GPR89B PE=4 SV=1 - [A0A087WW78_HUMAN]																					1.94783	100
Q9H3P7	Golgi resident protein GCP60 OS=Homo sapiens GN=ACBD3 PE=1 SV=4 - [GCP60_HUMAN]	6.89748	0.357239	6.52492																								5.76969	13.6079	8.93519	100	7.04408	100
T1WFC1	Golgi-associated PDZ and coiled-coil motif containing protein transcript variant 4 OS=Homo sapiens GN=GOPC PE=2 SV=1 - [T1WFC1_HUMAN]			2.56217	0.01
Q92538	Golgi-specific brefeldin A-resistance guanine nucleotide exchange factor 1 OS=Homo sapiens GN=GBF1 PE=1 SV=2 - [GBF1_HUMAN]											2.2817						32.7462	100	24.1026	100	24.4421	100	27.3373	100	31.0671	100	29.7363	100	40.7412	100	59.8142	100
B7ZC06	Golgin subfamily A member 2 (Fragment) OS=Homo sapiens GN=GOLGA2 PE=1 SV=1 - [B7ZC06_HUMAN]																											2.11272
Q08378	Golgin subfamily A member 3 OS=Homo sapiens GN=GOLGA3 PE=1 SV=2 - [GOGA3_HUMAN]	5.89951	0.00950408	3.55052	0.01	1.89306	0.00993605			2.96967	0	7.86969	0.01							2.1666	0.01	1.99475	0
Q7Z5G4	Golgin subfamily A member 7 OS=Homo sapiens GN=GOLGA7 PE=1 SV=2 - [GOGA7_HUMAN]											2.24712	1.58841
A0A0A0MRI1	GPALPP motifs-containing protein 1 OS=Homo sapiens GN=GPALPP1 PE=1 SV=1 - [A0A0A0MRI1_HUMAN]											2.57642	0.01
H7C2Y2	GPI transamidase component PIG-T (Fragment) OS=Homo sapiens GN=PIGT PE=1 SV=1 - [H7C2Y2_HUMAN]															2.06323
B1AK81	GPI-anchor transamidase OS=Homo sapiens GN=PIGK PE=1 SV=1 - [B1AK81_HUMAN]																					1.8734	100
S4R3M7	GPN-loop GTPase 3 (Fragment) OS=Homo sapiens GN=GPN3 PE=1 SV=1 - [S4R3M7_HUMAN]																	1.65722	0
Q6FHA6	GRAP2 protein (Fragment) OS=Homo sapiens GN=GRAP2 PE=2 SV=1 - [Q6FHA6_HUMAN]																															0
Q8TAE8	Growth arrest and DNA damage-inducible proteins-interacting protein 1 OS=Homo sapiens GN=GADD45GIP1 PE=1 SV=1 - [G45IP_HUMAN]			6.3582		17.6899	100
P54826	Growth arrest-specific protein 1 OS=Homo sapiens GN=GAS1 PE=2 SV=2 - [GAS1_HUMAN]																									5.78878	100	2.99275	100	2.49793	100	2.80162
D3DT36	Growth factor independent 1, isoform CRA_a OS=Homo sapiens GN=GFI1 PE=4 SV=1 - [D3DT36_HUMAN]					2.16439	0
J3KT38	Growth factor receptor-bound protein 2 (Fragment) OS=Homo sapiens GN=GRB2 PE=1 SV=7 - [J3KT38_HUMAN]	2.9922	16.9033
A0PJ70	GSG2 protein (Fragment) OS=Homo sapiens GN=GSG2 PE=2 SV=1 - [A0PJ70_HUMAN]																									0	0
Q05CN7	GTF3C4 protein (Fragment) OS=Homo sapiens GN=GTF3C4 PE=2 SV=1 - [Q05CN7_HUMAN]			4.96406																								2.2996
A0A024R1S5	GTP binding protein 1, isoform CRA_c OS=Homo sapiens GN=GTPBP1 PE=4 SV=1 - [A0A024R1S5_HUMAN]																									2.52504	0	2.54895	100	3.361	100
H0YFC6	GTP-binding nuclear protein Ran (Fragment) OS=Homo sapiens GN=RAN PE=1 SV=1 - [H0YFC6_HUMAN]											1.75432
F5H018	GTP-binding nuclear protein Ran (Fragment) OS=Homo sapiens GN=RAN PE=1 SV=7 - [F5H018_HUMAN]																			6.14142	1											5.51574	100
B4DV51	GTP-binding nuclear protein Ran OS=Homo sapiens GN=RAN PE=1 SV=1 - [B4DV51_HUMAN]	2.65333	7.79676	5.01227	2.80551	3.51186	100															6.96774	14.3605	2.25426	3.15574	5.90471	0	4.87506	10.4726	9.55626	100
B0QY59	GTP-binding protein 1 (Fragment) OS=Homo sapiens GN=GTPBP1 PE=1 SV=1 - [B0QY59_HUMAN]																															2.59024	1.17498
Q93020	GTP-binding regulatory protein Gi alpha-2 chain (Fragment) OS=Homo sapiens GN=WUGSC:H_LUCA16.1 PE=4 SV=2 - [Q93020_HUMAN]											4.89905	64.6243					3.59935	100	8.10389	100							3.65765	100	2.86884	100	9.45062	100
P01112	GTPase HRas OS=Homo sapiens GN=HRAS PE=1 SV=1 - [RASH_HUMAN]	3388.19	100	4531.01	100	3104.71	100	343.539	100			2214.97	37.8631	1107.66	100	1126.67	100	2096.52	100	1782.24	5.99849	1096.99	100	1169.52	100	1409.47	100	1229.11	3.23812	2081.47	100	1592.2
P01116	GTPase KRas OS=Homo sapiens GN=KRAS PE=1 SV=1 - [RASK_HUMAN]											723.502				295.528	100	3872.4	100	4543.45	100	3662.7	100	4071.02	100	3329.32	100	3647.13	100	4774	100	4279.46	100
G3V4K2	GTPase KRas OS=Homo sapiens GN=KRAS PE=4 SV=1 - [G3V4K2_HUMAN]																															0
P01111	GTPase NRas OS=Homo sapiens GN=NRAS PE=1 SV=1 - [RASN_HUMAN]					1867.09	0	219.282	28.3116	1296.85	100	3549.57	100	1837.29	100	1931.02	100			1379.76				809.932	2.23302							1188.05	100
Q8N4P8	GTPBP4 protein (Fragment) OS=Homo sapiens GN=GTPBP4 PE=2 SV=1 - [Q8N4P8_HUMAN]																					7.442	0.0576008
A0A024R2Z6	Guanine nucleotide binding protein-like 3 (Nucleolar), isoform CRA_b OS=Homo sapiens GN=GNL3 PE=4 SV=1 - [A0A024R2Z6_HUMAN]	10.341	0	11.305	0.01					4.72884	0											12.1604	0.27763			3.52914	0	6.65034	100	15.3763	0.219393	14.0706	0.521574
Q8TBN0	Guanine nucleotide exchange factor for Rab-3A OS=Homo sapiens GN=RAB3IL1 PE=1 SV=1 - [R3GEF_HUMAN]	6.63181	0
F6X3N5	Guanine nucleotide-binding protein G(I)/G(S)/G(T) subunit beta-1 (Fragment) OS=Homo sapiens GN=GNB1 PE=1 SV=1 - [F6X3N5_HUMAN]																									4.10176	100	0	100
C9JIS1	Guanine nucleotide-binding protein G(I)/G(S)/G(T) subunit beta-2 (Fragment) OS=Homo sapiens GN=GNB2 PE=1 SV=1 - [C9JIS1_HUMAN]																			2.70539				2.83905				2.43905
E7EP32	Guanine nucleotide-binding protein G(I)/G(S)/G(T) subunit beta-2 OS=Homo sapiens GN=GNB2 PE=1 SV=1 - [E7EP32_HUMAN]																													8.63845	34.889	7.93363	0.873494
P08754	Guanine nucleotide-binding protein G(k) subunit alpha OS=Homo sapiens GN=GNAI3 PE=1 SV=3 - [GNAI3_HUMAN]	3.04749	0			2.99608	100			3.20819	21.5079	4.91002	100									0	23.9037			2.86311	100	2.53417	100	8.24708	41.7126	3.30066	100
B1AM21	Guanine nucleotide-binding protein G(q) subunit alpha (Fragment) OS=Homo sapiens GN=GNAQ PE=1 SV=1 - [B1AM21_HUMAN]																															2.64499	0.01
A0A0A0MR13	Guanine nucleotide-binding protein G(s) subunit alpha isoforms short OS=Homo sapiens GN=GNAS PE=1 SV=1 - [A0A0A0MR13_HUMAN]																					2.55894	0	1.67749	3.6247			2.93247	100			2.55424	0.480925
Q9BYB4	Guanine nucleotide-binding protein subunit beta-like protein 1 OS=Homo sapiens GN=GNB1L PE=1 SV=2 - [GNB1L_HUMAN]			4.19651		14.3604	100
Q53GD1	Guanine nucleotide-binding protein subunit gamma (Fragment) OS=Homo sapiens PE=2 SV=1 - [Q53GD1_HUMAN]																											2.19202	100			2.12295
Q9NVN8	Guanine nucleotide-binding protein-like 3-like protein OS=Homo sapiens GN=GNL3L PE=1 SV=1 - [GNL3L_HUMAN]	1.6628	0
A0A0A1HAN9	H.sapiens ras-related Hrab5 protein OS=Homo sapiens PE=2 SV=1 - [A0A0A1HAN9_HUMAN]	5.20105	0			8.6144	100
D6RIB3	H/ACA ribonucleoprotein complex non-core subunit NAF1 OS=Homo sapiens GN=NAF1 PE=1 SV=1 - [D6RIB3_HUMAN]																															1.85843
Q96HR8	H/ACA ribonucleoprotein complex non-core subunit NAF1 OS=Homo sapiens GN=NAF1 PE=1 SV=2 - [NAF1_HUMAN]	4.74732	1.86597	3.53895																										2.22297	3.74845
Q9NY12	H/ACA ribonucleoprotein complex subunit 1 OS=Homo sapiens GN=GAR1 PE=1 SV=1 - [GAR1_HUMAN]	6.85935	0.0242998	17.4584	0.01	12.6927	0			9.50262	1.00578	3.35814		7.47088	0.01	2.45776	0.01	13.1647	0.1665			10.3811	0.0694942	3.07915	0.01	13.9986	0.122143	4.93317	0.0135424	9.22074	0.01	4.05905	0.01
J3QSY4	H/ACA ribonucleoprotein complex subunit 2 OS=Homo sapiens GN=NHP2 PE=1 SV=1 - [J3QSY4_HUMAN]	2.67978	0.00984901																	3.4292	2.24784	14.6347	0.0613813			4.29709	100	7.82328	0.214108	4.21289	1.04291	4.23852	100
H7BZF2	H/ACA ribonucleoprotein complex subunit 4 (Fragment) OS=Homo sapiens GN=DKC1 PE=1 SV=1 - [H7BZF2_HUMAN]																									0	46.7282			2.4998	66.0014
O60832	H/ACA ribonucleoprotein complex subunit 4 OS=Homo sapiens GN=DKC1 PE=1 SV=3 - [DKC1_HUMAN]																					17.687	0.01
Q59FH0	H2A histone family, member Y isoform 2 variant (Fragment) OS=Homo sapiens PE=2 SV=1 - [Q59FH0_HUMAN]					2.24713	0
H7BZF8	HAUS augmin-like complex subunit 7 (Fragment) OS=Homo sapiens GN=HAUS7 PE=1 SV=1 - [H7BZF8_HUMAN]																	2.28732	0
Q9HBB9	HC56 OS=Homo sapiens PE=4 SV=1 - [Q9HBB9_HUMAN]																	33.3148	42.4898			15.6735	100			16.785	15.4052			47.1535	26.9793	46.941	1.0855
Q05C05	HCFC1 protein (Fragment) OS=Homo sapiens GN=HCFC1 PE=2 SV=1 - [Q05C05_HUMAN]	3.27905	0
D3DSW1	HCG1640171, isoform CRA_a OS=Homo sapiens GN=hCG_1640171 PE=4 SV=1 - [D3DSW1_HUMAN]	8.43682	100																													0
D3DUZ1	HCG1743404, isoform CRA_a OS=Homo sapiens GN=hCG_1743404 PE=4 SV=1 - [D3DUZ1_HUMAN]																	9.2091	0.01			6.57949	1.27205							7.24169	0.01
A0A024R4K5	HCG1787567, isoform CRA_a OS=Homo sapiens GN=hCG_1787567 PE=4 SV=1 - [A0A024R4K5_HUMAN]									3.02024	0
J3KQT2	HCG1798424, isoform CRA_b OS=Homo sapiens GN=TSPAN19 PE=4 SV=1 - [J3KQT2_HUMAN]																															2.37274	100
Q6I929	HCG1978654 OS=Homo sapiens GN=pseudoTPMT PE=4 SV=1 - [Q6I929_HUMAN]	2.21876	100
A4D1M6	HCG19809 OS=Homo sapiens GN=LOC392793 PE=3 SV=1 - [A4D1M6_HUMAN]																					2.63951	9.658
D3DVB3	HCG1999356, isoform CRA_a OS=Homo sapiens GN=hCG_1999356 PE=4 SV=1 - [D3DVB3_HUMAN]	2.86137	0
[truncated: 2,068 more rows]

## Sheet: HRas-Specific
Description
(E3-independent) E2 ubiquitin-conjugating enzyme (Fragment) OS=Homo sapiens GN=UBE2O PE=1 SV=1 - [K7ES11_HUMAN]
14-3-3 protein beta/alpha OS=Homo sapiens GN=YWHAB PE=1 SV=3 - [1433B_HUMAN]
26S protease regulatory subunit 6B OS=Homo sapiens GN=PSMC4 PE=1 SV=2 - [PRS6B_HUMAN]
26S proteasome non-ATPase regulatory subunit 1 OS=Homo sapiens GN=PSMD1 PE=1 SV=1 - [A0A087WW66_HUMAN]
28S ribosomal protein S17, mitochondrial (Fragment) OS=Homo sapiens GN=MRPS17 PE=3 SV=1 - [E9PE17_HUMAN]
3-hydroxyacyl-CoA dehydrogenase type-2 OS=Homo sapiens GN=HSD17B10 PE=1 SV=3 - [HCD2_HUMAN]
39S ribosomal protein L12, mitochondrial OS=Homo sapiens GN=MRPL12 PE=1 SV=2 - [RM12_HUMAN]
39S ribosomal protein L14, mitochondrial OS=Homo sapiens GN=MRPL14 PE=1 SV=1 - [RM14_HUMAN]
39S ribosomal protein L20, mitochondrial OS=Homo sapiens GN=MRPL20 PE=1 SV=1 - [RM20_HUMAN]
39S ribosomal protein L32, mitochondrial OS=Homo sapiens GN=MRPL32 PE=1 SV=1 - [RM32_HUMAN]
39S ribosomal protein L37, mitochondrial OS=Homo sapiens GN=MRPL37 PE=1 SV=2 - [RM37_HUMAN]
39S ribosomal protein L39, mitochondrial (Fragment) OS=Homo sapiens GN=MRPL39 PE=1 SV=1 - [C9JG87_HUMAN]
39S ribosomal protein L49, mitochondrial (Fragment) OS=Homo sapiens GN=MRPL49 PE=1 SV=1 - [H0YDP7_HUMAN]
39S ribosomal protein L50, mitochondrial OS=Homo sapiens GN=MRPL50 PE=1 SV=2 - [RM50_HUMAN]
39S ribosomal protein L9, mitochondrial OS=Homo sapiens GN=MRPL9 PE=1 SV=1 - [Q5SZR1_HUMAN]
40S ribosomal protein S21 OS=Homo sapiens GN=RPS21 PE=1 SV=1 - [Q8WVC2_HUMAN]
40S ribosomal protein SA (Fragment) OS=Homo sapiens GN=RPSA PE=1 SV=7 - [C9J9K3_HUMAN]
6-phosphogluconolactonase OS=Homo sapiens GN=PGLS PE=1 SV=1 - [M0R0U3_HUMAN]
6-pyruvoyl tetrahydrobiopterin synthase OS=Homo sapiens GN=PTS PE=1 SV=1 - [PTPS_HUMAN]
Acetyltransferase component of pyruvate dehydrogenase complex (Fragment) OS=Homo sapiens GN=DLAT PE=1 SV=1 - [H0YDD4_HUMAN]
ADP-ribosylation factor-like protein 2 OS=Homo sapiens GN=ARL2 PE=1 SV=4 - [ARL2_HUMAN]
Afadin OS=Homo sapiens GN=MLLT4 PE=1 SV=1 - [Q5TIG5_HUMAN]
Angiomotin OS=Homo sapiens GN=AMOT PE=1 SV=1 - [A6NP16_HUMAN]
ATP-dependent RNA helicase DDX3X OS=Homo sapiens GN=DDX3X PE=1 SV=1 - [A0A0D9SFB3_HUMAN]
BBF2H7/FUS protein (Fragment) OS=Homo sapiens PE=2 SV=1 - [Q70T18_HUMAN]
Calcium homeostasis endoplasmic reticulum protein OS=Homo sapiens GN=CHERP PE=1 SV=3 - [CHERP_HUMAN]
Calcyclin binding protein OS=Homo sapiens GN=CACYBP PE=2 SV=1 - [Q6NVY0_HUMAN]
Calponin-3 OS=Homo sapiens GN=CNN3 PE=1 SV=1 - [CNN3_HUMAN]
Casein kinase II subunit alpha' (Fragment) OS=Homo sapiens GN=CSNK2A2 PE=1 SV=1 - [H3BV19_HUMAN]
CCR4-NOT transcription complex subunit 1 OS=Homo sapiens GN=CNOT1 PE=1 SV=2 - [CNOT1_HUMAN]
CDC37 protein (Fragment) OS=Homo sapiens GN=MBD5 PE=2 SV=1 - [A1L0W4_HUMAN]
cDNA FLJ13562 fis, clone PLACE1008080, highly similar to Homo sapiens hexamethylene bis-acetamide inducible 1 (HEXIM1), mRNA OS=Homo sapiens PE=2 SV=1 - [B3KN49_HUMAN]
cDNA FLJ16648 fis, clone TESTI4035508, highly similar to Structural maintenance of chromosomes 4-like 1 protein OS=Homo sapiens PE=2 SV=1 - [B3KVJ5_HUMAN]
cDNA FLJ38923 fis, clone NT2NE2011823, highly similar to Dynactin subunit 2 OS=Homo sapiens PE=2 SV=1 - [B3KTX4_HUMAN]
cDNA FLJ50624 OS=Homo sapiens PE=2 SV=1 - [B7Z5L2_HUMAN]
cDNA FLJ54022, highly similar to Exportin-2 OS=Homo sapiens PE=2 SV=1 - [B4DM31_HUMAN]
cDNA FLJ54365, highly similar to DNA replication licensing factor MCM4 OS=Homo sapiens PE=2 SV=1 - [B4DLA6_HUMAN]
cDNA FLJ58391, highly similar to Exosome complex exonuclease RRP42 (EC 3.1.13.-) OS=Homo sapiens PE=2 SV=1 - [B4DIU0_HUMAN]
cDNA FLJ58642, highly similar to Homo sapiens elongation protein 3 homolog (ELP3), mRNA OS=Homo sapiens PE=2 SV=1 - [B4DXV1_HUMAN]
cDNA FLJ60148, highly similar to Homo sapiens heterogeneous nuclear ribonucleoprotein D-like (HNRPDL), transcript variant 2, mRNA OS=Homo sapiens PE=2 SV=1 - [B4DTA2_HUMAN]
cDNA FLJ76817, highly similar to Homo sapiens non-POU domain containing, octamer-binding (NONO), mRNA OS=Homo sapiens PE=2 SV=1 - [A8K525_HUMAN]
cDNA FLJ78114, highly similar to Homo sapiens thymidylate synthetase, mRNA OS=Homo sapiens PE=2 SV=1 - [A8K9A5_HUMAN]
cDNA FLJ90233 fis, clone NT2RM2000514, highly similar to F-box only protein 21 OS=Homo sapiens PE=2 SV=1 - [B3KQC8_HUMAN]
Cell division cycle and apoptosis regulator protein 1 OS=Homo sapiens GN=CCAR1 PE=1 SV=2 - [CCAR1_HUMAN]
Chaperonin containing TCP1, subunit 7 (Eta) variant (Fragment) OS=Homo sapiens PE=2 SV=1 - [Q53HV2_HUMAN]
Chromosome 10 open reading frame 119, isoform CRA_c (Fragment) OS=Homo sapiens GN=MCMBP PE=2 SV=1 - [A0A0S2Z5P5_HUMAN]
Cleavage and polyadenylation-specificity factor subunit 4 OS=Homo sapiens GN=CPSF4 PE=1 SV=1 - [B7Z7B0_HUMAN]
Cold shock domain-containing protein E1 OS=Homo sapiens GN=CSDE1 PE=1 SV=1 - [E9PLT0_HUMAN]
Copine-3 OS=Homo sapiens GN=CPNE3 PE=1 SV=1 - [CPNE3_HUMAN]
CROP protein (Fragment) OS=Homo sapiens GN=CROP PE=2 SV=1 - [Q6PKC2_HUMAN]
Cyclin-dependent kinase 4 (Fragment) OS=Homo sapiens GN=CDK4 PE=1 SV=1 - [F8VYH9_HUMAN]
Cystatin-B OS=Homo sapiens GN=CSTB PE=1 SV=2 - [CYTB_HUMAN]
Cytoplasmic dynein 1 heavy chain 1 OS=Homo sapiens GN=DYNC1H1 PE=1 SV=5 - [DYHC1_HUMAN]
DBF4-type zinc finger-containing protein 2 OS=Homo sapiens GN=ZDBF2 PE=1 SV=1 - [N0DVX5_HUMAN]
Delta-1-pyrroline-5-carboxylate synthase OS=Homo sapiens GN=ALDH18A1 PE=1 SV=2 - [P5CS_HUMAN]
DNA helicase (Fragment) OS=Homo sapiens GN=RUVBL1 PE=2 SV=1 - [B5BUB1_HUMAN]
DnaJ (Hsp40) homolog, subfamily C, member 13 OS=Homo sapiens GN=DNAJC13 PE=2 SV=1 - [A7E2Y5_HUMAN]
Dynactin 4 isoform 2 (Fragment) OS=Homo sapiens GN=DCTN4 PE=2 SV=1 - [A0A0S2Z5B8_HUMAN]
Dynein light chain 1, cytoplasmic (Fragment) OS=Homo sapiens GN=DYNLL1 PE=1 SV=1 - [F8VXI7_HUMAN]
E3 ubiquitin-protein ligase CHIP (Fragment) OS=Homo sapiens GN=STUB1 PE=1 SV=1 - [H3BTA3_HUMAN]
Elongation factor 1-beta OS=Homo sapiens GN=EEF1B2 PE=1 SV=3 - [EF1B_HUMAN]
Elongation factor 1-delta (Fragment) OS=Homo sapiens GN=EEF1D PE=1 SV=1 - [E9PK01_HUMAN]
Elongator complex protein 1 OS=Homo sapiens GN=IKBKAP PE=1 SV=1 - [F5H2T0_HUMAN]
Enolase OS=Homo sapiens PE=2 SV=1 - [E2DRY6_HUMAN]
Eukaryotic translation initiation factor 3 subunit F OS=Homo sapiens GN=EIF3F PE=2 SV=1 - [B4DMT5_HUMAN]
Eukaryotic translation initiation factor 3 subunit L OS=Homo sapiens GN=EIF3L PE=2 SV=1 - [B4DQF6_HUMAN]
Eukaryotic translation initiation factor 5A (Fragment) OS=Homo sapiens GN=EIF5A PE=1 SV=7 - [I3L397_HUMAN]
Far upstream element-binding protein 2 OS=Homo sapiens GN=KHSRP PE=1 SV=4 - [FUBP2_HUMAN]
Fructose-2,6-bisphosphatase TIGAR OS=Homo sapiens GN=TIGAR PE=1 SV=1 - [TIGAR_HUMAN]
G-rich RNA sequence binding factor 1, isoform CRA_a OS=Homo sapiens GN=GRSF1 PE=4 SV=1 - [A0A024RD99_HUMAN]
Geranylgeranyl transferase type-2 subunit beta OS=Homo sapiens GN=RABGGTB PE=1 SV=1 - [Q5T4U8_HUMAN]
Glycyl-tRNA synthetase OS=Homo sapiens GN=GARS PE=3 SV=1 - [A0A090N8G0_HUMAN]
Heterogeneous nuclear ribonucleoprotein K, isoform CRA_d OS=Homo sapiens GN=HNRPK PE=4 SV=1 - [A0A024R228_HUMAN]
Histone deacetylase 4 OS=Homo sapiens GN=HDAC4 PE=1 SV=3 - [HDAC4_HUMAN]
Histone-arginine methyltransferase CARM1 OS=Homo sapiens GN=CARM1 PE=1 SV=3 - [CARM1_HUMAN]
HIV Tat-specific factor 1 OS=Homo sapiens GN=HTATSF1 PE=1 SV=1 - [HTSF1_HUMAN]
Hypoxanthine-guanine phosphoribosyltransferase OS=Homo sapiens GN=HPRT1 PE=1 SV=2 - [HPRT_HUMAN]
Inorganic pyrophosphatase OS=Homo sapiens GN=PPA1 PE=1 SV=2 - [IPYR_HUMAN]
Isoleucine--tRNA ligase, cytoplasmic OS=Homo sapiens GN=IARS PE=1 SV=2 - [SYIC_HUMAN]
ITPase (Fragment) OS=Homo sapiens GN=ITPA PE=4 SV=1 - [Q5NT82_HUMAN]
Keratin, type II cytoskeletal 80 OS=Homo sapiens GN=KRT80 PE=1 SV=2 - [K2C80_HUMAN]
KIAA1212, isoform CRA_a OS=Homo sapiens GN=KIAA1212 PE=4 SV=1 - [D6W5D1_HUMAN]
Leucine-rich repeat-containing protein 40 OS=Homo sapiens GN=LRRC40 PE=1 SV=1 - [LRC40_HUMAN]
Leucine-rich repeat-containing protein 47 OS=Homo sapiens GN=LRRC47 PE=1 SV=1 - [LRC47_HUMAN]
Lysine--tRNA ligase OS=Homo sapiens GN=KARS PE=1 SV=3 - [SYK_HUMAN]
Minichromosome maintenance complex component 7 isoform 2 OS=Homo sapiens GN=MCM7 PE=2 SV=1 - [A0A0S2Z441_HUMAN]
Mitochondrial glutamate carrier 1 (Fragment) OS=Homo sapiens GN=SLC25A22 PE=1 SV=2 - [K4DIB8_HUMAN]
Mitochondrial ribonuclease P protein 1 (Fragment) OS=Homo sapiens GN=TRMT10C PE=1 SV=1 - [C9JVB6_HUMAN]
Mitochondrial ribosomal protein L11 isoform a variant (Fragment) OS=Homo sapiens PE=2 SV=1 - [Q53G19_HUMAN]
Monofunctional C1-tetrahydrofolate synthase, mitochondrial OS=Homo sapiens GN=MTHFD1L PE=1 SV=1 - [A0A087WVM4_HUMAN]
MRPS27 protein OS=Homo sapiens PE=2 SV=1 - [Q8N6F2_HUMAN]
Myosin-reactive immunoglobulin light chain variable region (Fragment) OS=Homo sapiens PE=2 SV=1 - [Q9UL79_HUMAN]
N-terminal kinase-like protein OS=Homo sapiens GN=SCYL1 PE=1 SV=1 - [E9PS17_HUMAN]
NEDD8-activating enzyme E1 regulatory subunit OS=Homo sapiens GN=NAE1 PE=1 SV=1 - [ULA1_HUMAN]
NHL repeat-containing protein 2 OS=Homo sapiens GN=NHLRC2 PE=1 SV=1 - [NHLC2_HUMAN]
NPD011 OS=Homo sapiens GN=NPD011 PE=2 SV=1 - [Q9H2R7_HUMAN]
Nucleolar GTP-binding protein 1 (Fragment) OS=Homo sapiens GN=GTPBP4 PE=1 SV=1 - [Q5T3R7_HUMAN]
Oxygen-dependent coproporphyrinogen-III oxidase, mitochondrial OS=Homo sapiens GN=CPOX PE=1 SV=3 - [HEM6_HUMAN]
Polyadenylate-binding protein 2 (Fragment) OS=Homo sapiens GN=PABPN1 PE=1 SV=1 - [H0YJH9_HUMAN]
Polypyrimidine tract-binding protein 1 OS=Homo sapiens GN=PTBP1 PE=1 SV=1 - [PTBP1_HUMAN]
Pre-mRNA 3'-end-processing factor FIP1 OS=Homo sapiens GN=FIP1L1 PE=1 SV=1 - [FIP1_HUMAN]
Protein disulfide-isomerase A6 OS=Homo sapiens GN=PDIA6 PE=1 SV=1 - [PDIA6_HUMAN]
Putative uncharacterized protein (Fragment) OS=Homo sapiens PE=2 SV=1 - [Q9BSM5_HUMAN]
Putative uncharacterized protein DKFZp586G1518 (Fragment) OS=Homo sapiens GN=DKFZp586G1518 PE=2 SV=1 - [Q8NDP0_HUMAN]
Putative uncharacterized protein PSMC2 (Fragment) OS=Homo sapiens GN=PSMC2 PE=3 SV=1 - [Q75L23_HUMAN]
Putative uncharacterized protein XRCC5 (Fragment) OS=Homo sapiens GN=XRCC5 PE=4 SV=1 - [Q53T09_HUMAN]
Pyruvate dehydrogenase E1 component subunit alpha, somatic form, mitochondrial (Fragment) OS=Homo sapiens GN=PDHA1 PE=1 SV=1 - [Q5JPU2_HUMAN]
Pyruvate dehydrogenase E1 component subunit beta, mitochondrial OS=Homo sapiens GN=PDHB PE=1 SV=3 - [ODPB_HUMAN]
Pyruvate kinase PKM OS=Homo sapiens GN=PKM PE=1 SV=4 - [KPYM_HUMAN]
Rabankyrin-5 OS=Homo sapiens GN=ANKFY1 PE=1 SV=2 - [ANFY1_HUMAN]
Ran GTPase-activating protein 1 (Fragment) OS=Homo sapiens GN=RANGAP1 PE=1 SV=1 - [H0Y4Q3_HUMAN]
Ran-binding protein 9 OS=Homo sapiens GN=RANBP9 PE=1 SV=1 - [RANB9_HUMAN]
RCC2 protein (Fragment) OS=Homo sapiens GN=RCC2 PE=2 SV=1 - [A5PLK7_HUMAN]
Reticulocalbin-2 OS=Homo sapiens GN=RCN2 PE=1 SV=1 - [RCN2_HUMAN]
RNA-binding protein EWS OS=Homo sapiens GN=EWSR1 PE=1 SV=1 - [B0QYK0_HUMAN]
RPL3 protein OS=Homo sapiens GN=RPL3 PE=2 SV=1 - [Q49AJ9_HUMAN]
S-adenosylmethionine synthase OS=Homo sapiens GN=MAT2A PE=2 SV=1 - [B4DEX8_HUMAN]
Serine-threonine kinase receptor-associated protein OS=Homo sapiens GN=STRAP PE=1 SV=1 - [STRAP_HUMAN]
Serine/threonine-protein kinase Chk1 OS=Homo sapiens GN=CHEK1 PE=1 SV=1 - [J3KN87_HUMAN]
Serine/threonine-protein kinase Chk1 OS=Homo sapiens GN=CHEK1 PE=1 SV=2 - [CHK1_HUMAN]
Serine/threonine-protein phosphatase OS=Homo sapiens PE=2 SV=1 - [B3KQ51_HUMAN]
Serum albumin (Fragment) OS=Homo sapiens GN=ALB PE=1 SV=1 - [H0YA55_HUMAN]
SFRS protein kinase 1, isoform CRA_e OS=Homo sapiens GN=SRPK1 PE=4 SV=1 - [A0A024RCU9_HUMAN]
Small nuclear ribonucleoprotein component OS=Homo sapiens GN=SNRP116 PE=2 SV=1 - [Q8IXJ3_HUMAN]
Sodium/potassium-transporting ATPase subunit beta-3 (Fragment) OS=Homo sapiens GN=ATP1B3 PE=1 SV=1 - [H7C547_HUMAN]
Splicing factor 3B subunit 4 OS=Homo sapiens GN=SF3B4 PE=1 SV=1 - [SF3B4_HUMAN]
Splicing factor 45 OS=Homo sapiens GN=RBM17 PE=1 SV=1 - [SPF45_HUMAN]
Survival of motor neuron-related-splicing factor 30 OS=Homo sapiens GN=SMNDC1 PE=1 SV=1 - [SPF30_HUMAN]
T-complex protein 1 subunit delta OS=Homo sapiens PE=2 SV=1 - [B7Z9L0_HUMAN]
T-complex protein 1 subunit theta OS=Homo sapiens GN=CCT8 PE=1 SV=4 - [TCPQ_HUMAN]
TNF receptor-associated factor 7, isoform CRA_c OS=Homo sapiens GN=TRAF7 PE=4 SV=1 - [D3DU86_HUMAN]
Transcription factor E2F7 OS=Homo sapiens GN=E2F7 PE=1 SV=3 - [E2F7_HUMAN]
Transitional endoplasmic reticulum ATPase OS=Homo sapiens GN=VCP PE=1 SV=4 - [TERA_HUMAN]
Trinucleotide repeat-containing gene 6B protein (Fragment) OS=Homo sapiens GN=TNRC6B PE=1 SV=1 - [H0Y720_HUMAN]
tRNA-splicing ligase RtcB homolog OS=Homo sapiens GN=RTCB PE=1 SV=1 - [RTCB_HUMAN]
Tryptophan--tRNA ligase, cytoplasmic OS=Homo sapiens GN=WARS PE=1 SV=2 - [SYWC_HUMAN]
U2 small nuclear ribonucleoprotein A' OS=Homo sapiens GN=SNRPA1 PE=1 SV=2 - [RU2A_HUMAN]
U5 small nuclear ribonucleoprotein 200 kDa helicase OS=Homo sapiens GN=SNRNP200 PE=1 SV=2 - [U520_HUMAN]
Ubiquitin carboxyl-terminal hydrolase 15 OS=Homo sapiens GN=USP15 PE=1 SV=3 - [UBP15_HUMAN]
Ubiquitin-like modifier-activating enzyme 1 OS=Homo sapiens GN=UBA1 PE=1 SV=3 - [UBA1_HUMAN]

## Sheet: NRas-Specific
Description
40S ribosomal protein S11 OS=Homo sapiens GN=RPS11 PE=1 SV=1 - [M0QZC5_HUMAN]
40S ribosomal protein S15 (Fragment) OS=Homo sapiens GN=RPS15 PE=1 SV=1 - [S4R456_HUMAN]
40S ribosomal protein S8 OS=Homo sapiens GN=RPS8 PE=1 SV=1 - [Q5JR95_HUMAN]
40S ribosomal protein S9 OS=Homo sapiens GN=RPS9 PE=1 SV=1 - [B5MCT8_HUMAN]
6-phosphofructo-2-kinase/fructose-2, 6-bisphosphatase 2 transcript variant 3 OS=Homo sapiens GN=PFKFB2 PE=2 SV=1 - [B0FLL2_HUMAN]
6-pyruvoyl tetrahydrobiopterin synthase OS=Homo sapiens GN=PTS PE=1 SV=1 - [E9PNN3_HUMAN]
60S ribosomal protein L10 OS=Homo sapiens GN=RPL10 PE=1 SV=2 - [F8W7C6_HUMAN]
60S ribosomal protein L17 (Fragment) OS=Homo sapiens GN=RPL17 PE=3 SV=1 - [J3KSJ0_HUMAN]
60S ribosomal protein L18a OS=Homo sapiens GN=RPL18A PE=1 SV=1 - [M0R0P7_HUMAN]
60S ribosomal protein L22 OS=Homo sapiens GN=RPL22 PE=1 SV=1 - [K7ERI7_HUMAN]
60S ribosomal protein L27 OS=Homo sapiens GN=RPL27 PE=1 SV=1 - [K7EQQ9_HUMAN]
60S ribosomal protein L28 OS=Homo sapiens GN=RPL28 PE=1 SV=1 - [H0YLP6_HUMAN]
60S ribosomal protein L8 (Fragment) OS=Homo sapiens GN=RPL8 PE=1 SV=1 - [E9PKZ0_HUMAN]
60S ribosomal protein L9 (Fragment) OS=Homo sapiens GN=RPL9 PE=1 SV=7 - [D6RAN4_HUMAN]
Activated RNA polymerase II transcription cofactor 4 (Fragment) OS=Homo sapiens PE=2 SV=1 - [Q6E433_HUMAN]
Acyl-CoA desaturase OS=Homo sapiens GN=SCD PE=1 SV=2 - [ACOD_HUMAN]
Aladin (Fragment) OS=Homo sapiens GN=AAAS PE=1 SV=1 - [H3BU82_HUMAN]
Arf-GAP with coiled-coil, ANK repeat and PH domain-containing protein 2 (Fragment) OS=Homo sapiens GN=ACAP2 PE=1 SV=1 - [A0A0U1RQT1_HUMAN]
Arginine/serine-rich splicing factor 6 variant (Fragment) OS=Homo sapiens PE=2 SV=1 - [Q59GY3_HUMAN]
ATPase family AAA domain-containing protein 3A (Fragment) OS=Homo sapiens GN=ATAD3A PE=1 SV=1 - [H0Y2W2_HUMAN]
Calmodulin-like protein 5 OS=Homo sapiens GN=CALML5 PE=1 SV=2 - [CALL5_HUMAN]
cAMP-dependent protein kinase type I-alpha regulatory subunit (Fragment) OS=Homo sapiens GN=PRKAR1A PE=1 SV=7 - [K7EPR5_HUMAN]
cDNA FLJ13106 fis, clone NT2RP3002455, highly similar to DnaJ homolog subfamily C member 13 OS=Homo sapiens PE=2 SV=1 - [B3KN02_HUMAN]
cDNA FLJ30033 fis, clone 3NB692001433, highly similar to HEAT repeat-containing protein 2 OS=Homo sapiens PE=2 SV=1 - [B3KNN3_HUMAN]
cDNA FLJ43638 fis, clone SPLEN2039845, highly similar to IMPORTIN ALPHA-1 SUBUNIT OS=Homo sapiens PE=2 SV=1 - [B3KWR2_HUMAN]
cDNA FLJ44205 fis, clone THYMU3001379, highly similar to 116 kDa U5 small nuclear ribonucleoprotein component OS=Homo sapiens PE=2 SV=1 - [B3KWY2_HUMAN]
cDNA FLJ51165, highly similar to DNA damage-binding protein 1 OS=Homo sapiens PE=2 SV=1 - [B4DZP5_HUMAN]
cDNA FLJ51843, highly similar to 14-3-3 protein gamma OS=Homo sapiens PE=2 SV=1 - [B4DHC4_HUMAN]
cDNA FLJ53910, highly similar to Keratin, type II cytoskeletal 6A OS=Homo sapiens PE=2 SV=1 - [B4DRR0_HUMAN]
cDNA FLJ54453, highly similar to Glutaminyl-tRNA synthetase (EC 6.1.1.18) OS=Homo sapiens PE=2 SV=1 - [B4DNN3_HUMAN]
cDNA FLJ54727, highly similar to 6-phosphofructo-2-kinase/fructose-2,6-biphosphatase 3 OS=Homo sapiens PE=2 SV=1 - [B7Z8A0_HUMAN]
cDNA FLJ55253, highly similar to Actin, cytoplasmic 1 OS=Homo sapiens PE=2 SV=1 - [B4DW52_HUMAN]
cDNA FLJ56367 OS=Homo sapiens PE=2 SV=1 - [B4DZH7_HUMAN]
cDNA FLJ56613, highly similar to Serine/threonine-protein kinase TBK1 (EC 2.7.11.1) OS=Homo sapiens PE=2 SV=1 - [B4E164_HUMAN]
cDNA FLJ59357, highly similar to Probable ATP-dependent RNA helicase DDX5 (EC 3.6.1.-) OS=Homo sapiens PE=2 SV=1 - [B4DNG2_HUMAN]
cDNA FLJ59980, highly similar to Mps one binder kinase activator-like 2 OS=Homo sapiens PE=2 SV=1 - [B4DTJ1_HUMAN]
cDNA FLJ60461, highly similar to Peroxiredoxin-2 (EC 1.11.1.15) OS=Homo sapiens PE=2 SV=1 - [B4DF70_HUMAN]
cDNA FLJ61347, highly similar to General transcription factor II-I OS=Homo sapiens PE=2 SV=1 - [B4DRA9_HUMAN]
cDNA FLJ90452 fis, clone NT2RP3001475, highly similar to Splicing factor 3B subunit 3 OS=Homo sapiens PE=2 SV=1 - [B3KQH1_HUMAN]
Chromosome 1 open reading frame 27, isoform CRA_b OS=Homo sapiens GN=C1orf27 PE=4 SV=1 - [A0A024R973_HUMAN]
Core histone macro-H2A.1 OS=Homo sapiens GN=H2AFY PE=1 SV=4 - [H2AY_HUMAN]
Crn protein OS=Homo sapiens GN=crn PE=2 SV=1 - [Q8IXG0_HUMAN]
Cullin-3 (Fragment) OS=Homo sapiens GN=CUL3 PE=1 SV=1 - [H7C399_HUMAN]
Cyclin-dependent kinase 1 (Fragment) OS=Homo sapiens GN=CDK1 PE=1 SV=2 - [E5RIU6_HUMAN]
Desmocollin 1, isoform CRA_b OS=Homo sapiens GN=DSC1 PE=4 SV=1 - [Q9HB00_HUMAN]
DNA helicase OS=Homo sapiens PE=2 SV=1 - [B3KRS7_HUMAN]
DnaJ homolog subfamily C member 7 OS=Homo sapiens GN=DNAJC7 PE=1 SV=1 - [K7EPP7_HUMAN]
Dynactin subunit 2 (Fragment) OS=Homo sapiens GN=DCTN2 PE=1 SV=1 - [H0YI98_HUMAN]
Endoplasmic reticulum resident protein 44 OS=Homo sapiens GN=ERP44 PE=1 SV=1 - [ERP44_HUMAN]
Farnesyltransferase, CAAX box, alpha, isoform CRA_c OS=Homo sapiens GN=FNTA PE=1 SV=1 - [B3KVN2_HUMAN]
Filamin-A OS=Homo sapiens GN=FLNA PE=1 SV=1 - [Q5HY54_HUMAN]
FLJ00279 protein (Fragment) OS=Homo sapiens GN=FLJ00279 PE=2 SV=1 - [Q6ZNL4_HUMAN]
Gem-associated protein 4 OS=Homo sapiens GN=GEMIN4 PE=1 SV=1 - [I3L2C7_HUMAN]
General transcription factor 3C polypeptide 3 (Fragment) OS=Homo sapiens GN=GTF3C3 PE=1 SV=1 - [H7C0C0_HUMAN]
Glutaminyl-peptide cyclotransferase-like protein OS=Homo sapiens GN=QPCTL PE=1 SV=1 - [K7EQG1_HUMAN]
Heterogeneous nuclear ribonucleoprotein L (Fragment) OS=Homo sapiens GN=HNRNPL PE=1 SV=1 - [M0QXS5_HUMAN]
Heterogeneous nuclear ribonucleoprotein U-like protein 1 (Fragment) OS=Homo sapiens GN=HNRNPUL1 PE=1 SV=1 - [M0R3F1_HUMAN]
Histone H2A OS=Homo sapiens GN=H2AFV PE=1 SV=1 - [C9J0D1_HUMAN]
Hydroxyacylglutathione hydrolase, mitochondrial (Fragment) OS=Homo sapiens GN=HAGH PE=1 SV=1 - [H3BV79_HUMAN]
KCTD2 protein (Fragment) OS=Homo sapiens GN=KCTD2 PE=2 SV=1 - [Q8IYY2_HUMAN]
Lamin B1, isoform CRA_a OS=Homo sapiens GN=LMNB1 PE=1 SV=1 - [A0A0D9SFE5_HUMAN]
Large neutral amino acids transporter small subunit 1 OS=Homo sapiens GN=SLC7A5 PE=1 SV=2 - [LAT1_HUMAN]
Lipid droplet-associated hydrolase (Fragment) OS=Homo sapiens GN=LDAH PE=1 SV=2 - [B5MCE2_HUMAN]
Metalloreductase STEAP3 OS=Homo sapiens GN=STEAP3 PE=1 SV=1 - [B8ZZX6_HUMAN]
MGA protein OS=Homo sapiens GN=MGA PE=2 SV=1 - [B9EGR5_HUMAN]
MICOS complex subunit OS=Homo sapiens GN=APOOL PE=1 SV=1 - [A0A087WUX8_HUMAN]
Mitochondrial 2-oxodicarboxylate carrier OS=Homo sapiens GN=SLC25A21 PE=1 SV=1 - [A0A087WY12_HUMAN]
Mitogen-activated protein kinase kinase kinase 7 OS=Homo sapiens GN=DKFZp586F0420 PE=1 SV=1 - [Q9UG54_HUMAN]
Na(+)/H(+) exchange regulatory cofactor NHE-RF2 OS=Homo sapiens GN=SLC9A3R2 PE=1 SV=2 - [NHRF2_HUMAN]
Nuclear pore complex protein Nup155 OS=Homo sapiens GN=NUP155 PE=1 SV=1 - [E9PF10_HUMAN]
Paraspeckle component 1 (Fragment) OS=Homo sapiens GN=PSPC1 PE=1 SV=1 - [X6RDA4_HUMAN]
Peroxiredoxin-1 (Fragment) OS=Homo sapiens GN=PRDX1 PE=1 SV=1 - [A0A0A0MSI0_HUMAN]
Pleiotropic regulator 1 (Fragment) OS=Homo sapiens GN=PLRG1 PE=1 SV=1 - [D6RA26_HUMAN]
POLDIP3 protein (Fragment) OS=Homo sapiens GN=POLDIP3 PE=2 SV=2 - [Q96DI9_HUMAN]
Poly(rC)-binding protein 2 (Fragment) OS=Homo sapiens GN=PCBP2 PE=1 SV=1 - [F8W0G4_HUMAN]
PRA1 family protein 2 OS=Homo sapiens GN=PRAF2 PE=1 SV=1 - [A6NP52_HUMAN]
Probable 28S rRNA (cytosine(4447)-C(5))-methyltransferase OS=Homo sapiens GN=NOP2 PE=1 SV=2 - [NOP2_HUMAN]
Prohibitin-2 OS=Homo sapiens GN=PHB2 PE=1 SV=1 - [F5GY37_HUMAN]
Prolactin-inducible protein OS=Homo sapiens GN=PIP PE=1 SV=1 - [PIP_HUMAN]
Protease serine 1 (Fragment) OS=Homo sapiens GN=PRSS1 PE=3 SV=1 - [Q86W20_HUMAN]
Protein IGHV1-45 (Fragment) OS=Homo sapiens GN=IGHV1-45 PE=1 SV=1 - [A0A0A0MS14_HUMAN]
Protein IGKV2D-28 OS=Homo sapiens GN=IGKV2D-28 PE=1 SV=1 - [A0A0A0MTQ6_HUMAN]
Protein max OS=Homo sapiens GN=MAX PE=1 SV=1 - [G3V302_HUMAN]
Protein S100 OS=Homo sapiens PE=2 SV=1 - [B2R4M6_HUMAN]
Protein transport protein Sec61 subunit gamma OS=Homo sapiens GN=SEC61G PE=1 SV=1 - [SC61G_HUMAN]
Putative 60S ribosomal protein L13a protein RPL13AP3 OS=Homo sapiens GN=RPL13AP3 PE=5 SV=1 - [R13P3_HUMAN]
Putative uncharacterized protein DKFZp434I1726 (Fragment) OS=Homo sapiens GN=DKFZp434I1726 PE=2 SV=1 - [Q9NTC6_HUMAN]
Putative uncharacterized protein DKFZp781D2217 OS=Homo sapiens GN=DKFZp781D2217 PE=2 SV=1 - [Q68DE0_HUMAN]
Reticulocalbin-2 (Fragment) OS=Homo sapiens GN=RCN2 PE=1 SV=1 - [H0YL43_HUMAN]
Ribonuclease inhibitor (Fragment) OS=Homo sapiens GN=RNH1 PE=1 SV=1 - [H0YCR7_HUMAN]
Ribosomal protein L15 (Fragment) OS=Homo sapiens GN=RPL15 PE=1 SV=1 - [E7EX53_HUMAN]
RNA-binding protein 39 (Fragment) OS=Homo sapiens GN=RBM39 PE=1 SV=1 - [A0A0U1RQH7_HUMAN]
RNA-binding protein 39 (Fragment) OS=Homo sapiens GN=RBM39 PE=1 SV=1 - [A0A0U1RQW2_HUMAN]
RNA-binding protein EWS (Fragment) OS=Homo sapiens GN=EWSR1 PE=1 SV=1 - [H7BY36_HUMAN]
Saccharopine dehydrogenase-like oxidoreductase OS=Homo sapiens GN=SCCPDH PE=1 SV=1 - [SCPDL_HUMAN]
SCY1-like protein 2 (Fragment) OS=Homo sapiens GN=SCYL2 PE=1 SV=1 - [F8VSC5_HUMAN]
Secretory carrier-associated membrane protein 3 OS=Homo sapiens GN=SCAMP3 PE=1 SV=3 - [SCAM3_HUMAN]
Serine palmitoyltransferase 1 OS=Homo sapiens GN=SPTLC1 PE=1 SV=1 - [SPTC1_HUMAN]
Serine/threonine-protein phosphatase OS=Homo sapiens GN=PPP1CC PE=1 SV=1 - [A0A087WYY5_HUMAN]
Serine/threonine-protein phosphatase OS=Homo sapiens PE=2 SV=1 - [B4DJ75_HUMAN]
Signal-induced proliferation-associated gene 1, isoform CRA_a OS=Homo sapiens GN=SIPA1 PE=4 SV=1 - [A0A024R595_HUMAN]
Similar to catalase (Fragment) OS=Homo sapiens PE=2 SV=1 - [Q8TAK2_HUMAN]
Sterol O-acyltransferase 1 (Fragment) OS=Homo sapiens GN=SOAT1 PE=1 SV=1 - [B1APM4_HUMAN]
Stomatin-like protein 2, mitochondrial OS=Homo sapiens GN=STOML2 PE=1 SV=1 - [A0A087WYB4_HUMAN]
Transcription initiation factor TFIID subunit 10 OS=Homo sapiens GN=TAF10 PE=1 SV=1 - [TAF10_HUMAN]
Tryptophan--tRNA ligase, cytoplasmic (Fragment) OS=Homo sapiens GN=WARS PE=1 SV=1 - [H0YJP3_HUMAN]
U4/U6 small nuclear ribonucleoprotein Prp31 OS=Homo sapiens GN=PRPF31 PE=1 SV=1 - [E7EVX8_HUMAN]
U6 snRNA-associated Sm-like protein LSm2 OS=Homo sapiens GN=LSM2 PE=1 SV=1 - [LSM2_HUMAN]
V-raf-1 murine leukemia viral oncogene-like protein 1 isoform 3 (Fragment) OS=Homo sapiens GN=RAF1 PE=2 SV=1 - [A0A0S2Z4L5_HUMAN]
Valine--tRNA ligase OS=Homo sapiens GN=VARS PE=1 SV=4 - [SYVC_HUMAN]
YTH domain-containing family protein 2 (Fragment) OS=Homo sapiens GN=YTHDF2 PE=1 SV=1 - [S4R3V3_HUMAN]

## Sheet: KRas4A-Specific
Description
40S ribosomal protein S13 OS=Homo sapiens GN=RPS13 PE=1 SV=1 - [J3KMX5_HUMAN]
40S ribosomal protein S3a (Fragment) OS=Homo sapiens GN=RPS3A PE=1 SV=1 - [D6RG13_HUMAN]
40S ribosomal protein S5 OS=Homo sapiens GN=RPS5 PE=1 SV=1 - [M0QZN2_HUMAN]
60S ribosomal protein L26 (Fragment) OS=Homo sapiens GN=RPL26 PE=4 SV=7 - [J3KTJ8_HUMAN]
Afadin OS=Homo sapiens GN=MLLT4 PE=1 SV=3 - [AFAD_HUMAN]
Alpha globin chain (Fragment) OS=Homo sapiens GN=HBA2 PE=3 SV=1 - [U3PXP0_HUMAN]
ATP synthase F(0) complex subunit B1, mitochondrial OS=Homo sapiens GN=ATP5F1 PE=1 SV=1 - [Q5QNZ2_HUMAN]
ATP synthase subunit beta (Fragment) OS=Homo sapiens GN=ATP5B PE=2 SV=1 - [Q0QEN7_HUMAN]
ATP synthase subunit O, mitochondrial (Fragment) OS=Homo sapiens GN=ATP5O PE=4 SV=1 - [H7C086_HUMAN]
Autophagy-related protein 2 homolog A (Fragment) OS=Homo sapiens GN=ATG2A PE=1 SV=1 - [H7C3T2_HUMAN]
Brefeldin A-inhibited guanine nucleotide-exchange protein 2 OS=Homo sapiens GN=ARFGEF2 PE=1 SV=3 - [BIG2_HUMAN]
BRISC and BRCA1-A complex member 1 OS=Homo sapiens GN=BABAM1 PE=1 SV=2 - [M0QXG9_HUMAN]
C4B1 (Fragment) OS=Homo sapiens GN=C4B PE=4 SV=1 - [Q6U2H4_HUMAN]
Calcineurin B homologous protein 1 OS=Homo sapiens GN=CHP1 PE=1 SV=3 - [CHP1_HUMAN]
cDNA FLJ20311 fis, clone HEP07319 OS=Homo sapiens PE=2 SV=1 - [Q9NXD3_HUMAN]
cDNA FLJ30946 fis, clone FEBRA2007622, highly similar to RAD50-interacting protein 1 OS=Homo sapiens PE=2 SV=1 - [B3KP18_HUMAN]
cDNA FLJ39381 fis, clone PERIC2000422, highly similar to HEAT repeat-containing protein 2 OS=Homo sapiens PE=2 SV=1 - [B3KU91_HUMAN]
cDNA FLJ50926, highly similar to Conserved oligomeric Golgi complex component 2 OS=Homo sapiens PE=2 SV=1 - [B7Z819_HUMAN]
cDNA FLJ50996, highly similar to 60S ribosomal protein L4 OS=Homo sapiens PE=2 SV=1 - [B4DMJ6_HUMAN]
cDNA FLJ52127, highly similar to Multisynthetase complex auxiliary component p43 OS=Homo sapiens PE=2 SV=1 - [B4DNK3_HUMAN]
cDNA FLJ52360, highly similar to Heat-shock protein 105 kDa OS=Homo sapiens PE=2 SV=1 - [B4DY72_HUMAN]
cDNA FLJ52854, highly similar to Sequestosome-1 OS=Homo sapiens PE=2 SV=1 - [B4E3V2_HUMAN]
cDNA FLJ53330, highly similar to Exocyst complex component 4 OS=Homo sapiens PE=2 SV=1 - [B7Z321_HUMAN]
cDNA FLJ53620, highly similar to Drebrin OS=Homo sapiens PE=2 SV=1 - [B7Z2Z0_HUMAN]
cDNA FLJ54311, highly similar to Ran-binding protein 6 OS=Homo sapiens PE=2 SV=1 - [B4DTX6_HUMAN]
cDNA FLJ55635, highly similar to pre-mRNA-splicing factorATP-dependent RNA helicase DHX15 (EC 3.6.1.-) OS=Homo sapiens PE=2 SV=1 - [B4E0S6_HUMAN]
cDNA FLJ56624, highly similar to Histone deacetylase 6 OS=Homo sapiens PE=2 SV=1 - [B4DZN1_HUMAN]
cDNA FLJ56739, highly similar to Alpha-galactosidase A (EC 3.2.1.22) OS=Homo sapiens PE=2 SV=1 - [B4DLT5_HUMAN]
cDNA FLJ57829 OS=Homo sapiens PE=2 SV=1 - [B4DRC7_HUMAN]
cDNA FLJ60960, highly similar to Phosphatidylinositol 4-kinase alpha (EC 2.7.1.67) OS=Homo sapiens PE=2 SV=1 - [B4DYG5_HUMAN]
cDNA FLJ61034, highly similar to Mitochondrial dicarboxylate carrier OS=Homo sapiens PE=2 SV=1 - [B4E1E9_HUMAN]
cDNA FLJ61262, highly similar to Ubiquitin-protein ligase E3C (EC 6.3.2.-) OS=Homo sapiens PE=2 SV=1 - [B4DHJ9_HUMAN]
cDNA FLJ61656, weakly similar to Mucin-like protein 1 OS=Homo sapiens PE=2 SV=1 - [B7Z607_HUMAN]
cDNA FLJ76855, highly similar to Homo sapiens exportin 7 (XPO7), mRNA OS=Homo sapiens PE=2 SV=1 - [A8K607_HUMAN]
cDNA FLJ77404, highly similar to Homo sapiens small nuclear ribonucleoprotein 70kDa polypeptide (RNP antigen) (SNRP70), transcript variant 1, mRNA OS=Homo sapiens PE=2 SV=1 - [A8KAQ5_HUMAN]
cDNA FLJ77740, highly similar to Homo sapiens 7-dehydrocholesterol reductase, mRNA OS=Homo sapiens PE=2 SV=1 - [A8K0D2_HUMAN]
cDNA FLJ78686, highly similar to Homo sapiens nucleoporin 93kDa (NUP93), mRNA OS=Homo sapiens PE=2 SV=1 - [A8K897_HUMAN]
cDNA, FLJ79540, highly similar to Serine-threonine kinase receptor-associatedprotein OS=Homo sapiens PE=2 SV=1 - [B0AZV0_HUMAN]
cDNA, FLJ93005, highly similar to Homo sapiens tubulin, beta polypeptide (TUBB), mRNA OS=Homo sapiens PE=2 SV=1 - [B2R6L0_HUMAN]
cDNA, FLJ93375, highly similar to Homo sapiens ZW10, kinetochore associated, homolog (Drosophila) (ZW10), mRNA OS=Homo sapiens PE=2 SV=1 - [B2R7C2_HUMAN]
cDNA, FLJ94417, highly similar to Homo sapiens WD repeat domain 57 (U5 snRNP specific) (WDR57), mRNA OS=Homo sapiens PE=2 SV=1 - [B2R9I9_HUMAN]
cDNA, FLJ96923, highly similar to Homo sapiens ribophorin II (RPN2), mRNA OS=Homo sapiens PE=2 SV=1 - [B2RE46_HUMAN]
Chloride channel CLIC-like 1, isoform CRA_a OS=Homo sapiens GN=CLCC1 PE=4 SV=1 - [A0A024R095_HUMAN]
Cleavage and polyadenylation specific factor 1, 160kDa, isoform CRA_a OS=Homo sapiens GN=CPSF1 PE=4 SV=1 - [D3DWL9_HUMAN]
Coiled-coil domain containing 51, isoform CRA_a OS=Homo sapiens GN=CCDC51 PE=4 SV=1 - [A0A024R2V4_HUMAN]
Conserved oligomeric Golgi complex subunit 5 OS=Homo sapiens GN=COG5 PE=1 SV=3 - [COG5_HUMAN]
Conserved oligomeric Golgi complex subunit 6 OS=Homo sapiens GN=COG6 PE=1 SV=2 - [COG6_HUMAN]
Conserved oligomeric Golgi complex subunit 7 OS=Homo sapiens GN=COG7 PE=1 SV=1 - [COG7_HUMAN]
Coordinator of PRMT5 and differentiation stimulator OS=Homo sapiens GN=COPRS PE=1 SV=1 - [J3QRX9_HUMAN]
Coronin (Fragment) OS=Homo sapiens GN=CORO1C PE=1 SV=1 - [F8VV53_HUMAN]
Coronin OS=Homo sapiens GN=CORO1C PE=1 SV=1 - [B4E3S0_HUMAN]
Cyclin-dependent kinase inhibitor 2A OS=Homo sapiens GN=CDKN2A PE=1 SV=1 - [J3QRG6_HUMAN]
Cytochrome c oxidase subunit II (Fragment) OS=Homo sapiens GN=COX2 PE=4 SV=1 - [B2YKU2_HUMAN]
Cytochrome c oxidase subunit NDUFA4 OS=Homo sapiens GN=NDUFA4 PE=1 SV=1 - [NDUA4_HUMAN]
Dolichyl-diphosphooligosaccharide--protein glycosyltransferase 48 kDa subunit (Fragment) OS=Homo sapiens GN=DDOST PE=1 SV=7 - [U3KQ84_HUMAN]
Elongation factor 1-delta OS=Homo sapiens GN=EEF1D PE=1 SV=1 - [E9PMW7_HUMAN]
Epididymis secretory protein Li 55 OS=Homo sapiens GN=HEL-S-55 PE=2 SV=1 - [V9HW35_HUMAN]
Erlin-2 OS=Homo sapiens GN=ERLIN2 PE=1 SV=1 - [ERLN2_HUMAN]
Eukaryotic translation initiation factor 2B, subunit 4 delta long isoform variant (Fragment) OS=Homo sapiens PE=2 SV=1 - [Q59FC8_HUMAN]
Exocyst complex component 8 OS=Homo sapiens GN=EXOC8 PE=1 SV=2 - [EXOC8_HUMAN]
Exportin-5 OS=Homo sapiens GN=XPO5 PE=1 SV=1 - [XPO5_HUMAN]
FBXO38 protein (Fragment) OS=Homo sapiens GN=FBXO38 PE=2 SV=1 - [A0PJ52_HUMAN]
Glycerol kinase OS=Homo sapiens GN=GK PE=1 SV=3 - [GLPK_HUMAN]
Guanine nucleotide-binding protein G(s) subunit alpha isoforms short OS=Homo sapiens GN=GNAS PE=1 SV=1 - [A0A0A0MR13_HUMAN]
HEAT repeat containing 1 OS=Homo sapiens GN=HEATR1 PE=2 SV=1 - [B2RWN5_HUMAN]
HEAT repeat containing 1, isoform CRA_b OS=Homo sapiens GN=HEATR1 PE=4 SV=1 - [A0A024R3R7_HUMAN]
HEAT repeat-containing protein 6 OS=Homo sapiens GN=HEATR6 PE=1 SV=1 - [A0A087WXZ7_HUMAN]
HNRPM protein (Fragment) OS=Homo sapiens GN=HNRPM PE=2 SV=1 - [Q6P2D7_HUMAN]
IgG H chain OS=Homo sapiens PE=2 SV=1 - [S6AWD9_HUMAN]
Immunoblobulin light chain (Fragment) OS=Homo sapiens PE=1 SV=1 - [Q0KKI6_HUMAN]
Importin subunit alpha-1 (Fragment) OS=Homo sapiens GN=KPNA2 PE=1 SV=1 - [J3QLL0_HUMAN]
Integrator complex subunit 2, isoform CRA_a OS=Homo sapiens GN=INTS2 PE=4 SV=1 - [A0A024QZ48_HUMAN]
IPO13 protein (Fragment) OS=Homo sapiens GN=IPO13 PE=2 SV=1 - [Q6PKD4_HUMAN]
KIAA0406 protein (Fragment) OS=Homo sapiens GN=KIAA0406 PE=2 SV=1 - [Q3B768_HUMAN]
Kinetochore-associated protein 1 OS=Homo sapiens GN=KNTC1 PE=1 SV=1 - [KNTC1_HUMAN]
Leucine-rich repeats and immunoglobulin-like domains protein 1 OS=Homo sapiens GN=LRIG1 PE=1 SV=2 - [LRIG1_HUMAN]
Metaxin-2 OS=Homo sapiens GN=MTX2 PE=1 SV=1 - [C9JNK6_HUMAN]
MICOS complex subunit MIC19 OS=Homo sapiens GN=CHCHD3 PE=1 SV=1 - [MIC19_HUMAN]
Microfibrillar-associated protein 1 OS=Homo sapiens GN=MFAP1 PE=1 SV=2 - [MFAP1_HUMAN]
Mitochondrial carrier homolog 2 OS=Homo sapiens GN=MTCH2 PE=1 SV=1 - [MTCH2_HUMAN]
Mitochondrial glutamate carrier 1 (Fragment) OS=Homo sapiens GN=SLC25A22 PE=1 SV=5 - [E9PJH7_HUMAN]
Mitochondrial import inner membrane translocase subunit TIM16 OS=Homo sapiens GN=PAM16 PE=1 SV=2 - [TIM16_HUMAN]
Mitochondrial import inner membrane translocase subunit Tim23 OS=Homo sapiens GN=TIMM23 PE=1 SV=1 - [TIM23_HUMAN]
Mitochondrial import inner membrane translocase subunit TIM50 (Fragment) OS=Homo sapiens GN=TIMM50 PE=1 SV=1 - [M0R0C3_HUMAN]
Mitochondrial inner membrane protein OXA1L (Fragment) OS=Homo sapiens GN=OXA1L PE=1 SV=2 - [C9JC63_HUMAN]
Myb-binding protein 1A (Fragment) OS=Homo sapiens GN=MYBBP1A PE=1 SV=1 - [I3L1L3_HUMAN]
Nuclear pore complex protein Nup85 (Fragment) OS=Homo sapiens GN=NUP85 PE=1 SV=1 - [J3KS87_HUMAN]
Nucleoside diphosphate kinase A (Fragment) OS=Homo sapiens GN=NME1 PE=1 SV=1 - [C9K028_HUMAN]
ORM1-like protein 1 (Fragment) OS=Homo sapiens GN=ORMDL1 PE=1 SV=6 - [F6WST4_HUMAN]
Ornithine aminotransferase, mitochondrial OS=Homo sapiens GN=OAT PE=1 SV=1 - [OAT_HUMAN]
Peptidyl-prolyl cis-trans isomerase OS=Homo sapiens GN=PPIA PE=1 SV=1 - [F8WE65_HUMAN]
Poly(U)-binding-splicing factor PUF60 (Fragment) OS=Homo sapiens GN=PUF60 PE=1 SV=2 - [A0A0J9YVR6_HUMAN]
Polypyrimidine tract binding protein 1, isoform CRA_b OS=Homo sapiens GN=PTBP1 PE=1 SV=4 - [A6NLN1_HUMAN]
Protein furry homolog-like OS=Homo sapiens GN=FRYL PE=1 SV=2 - [FRYL_HUMAN]
Protein odr-4 homolog OS=Homo sapiens GN=ODR4 PE=1 SV=1 - [ODR4_HUMAN]
Protein phosphatase 1B (Fragment) OS=Homo sapiens GN=PPM1B PE=1 SV=2 - [B8ZZF0_HUMAN]
Protein phosphatase 1B OS=Homo sapiens GN=PPM1B PE=1 SV=1 - [PPM1B_HUMAN]
Protein SCO2 homolog, mitochondrial (Fragment) OS=Homo sapiens GN=SCO2 PE=1 SV=1 - [C9JBU1_HUMAN]
Protein VAC14 homolog OS=Homo sapiens GN=VAC14 PE=1 SV=1 - [VAC14_HUMAN]
Putative ATPases OS=Homo sapiens GN=FTSH PE=3 SV=1 - [Q9NQ51_HUMAN]
Putative tRNA (cytidine(32)/guanosine(34)-2'-O)-methyltransferase OS=Homo sapiens GN=FTSJ1 PE=1 SV=2 - [TRM7_HUMAN]
Putative uncharacterized protein DKFZp434J046 (Fragment) OS=Homo sapiens GN=DKFZp434J046 PE=2 SV=1 - [Q9UFV9_HUMAN]
Putative uncharacterized protein DKFZp667C1917 (Fragment) OS=Homo sapiens GN=DKFZp667C1917 PE=2 SV=1 - [Q69YR1_HUMAN]
Putative uncharacterized protein DKFZp779M0222 (Fragment) OS=Homo sapiens GN=DKFZp779M0222 PE=2 SV=1 - [Q68DS2_HUMAN]
QARS protein (Fragment) OS=Homo sapiens GN=QARS PE=2 SV=2 - [Q9BUZ3_HUMAN]
RAF proto-oncogene serine/threonine-protein kinase OS=Homo sapiens GN=RAF1 PE=1 SV=1 - [RAF1_HUMAN]
Ral guanine nucleotide dissociation stimulator-like 2 OS=Homo sapiens GN=RGL2 PE=1 SV=1 - [RGL2_HUMAN]
Ran-specific GTPase-activating protein (Fragment) OS=Homo sapiens GN=RANBP1 PE=1 SV=2 - [C9JXG8_HUMAN]
Ribosomal protein (Fragment) OS=Homo sapiens GN=RPL10A PE=2 SV=1 - [Q1JQ76_HUMAN]
Ribosomal protein L18a-like protein OS=Homo sapiens PE=2 SV=1 - [Q32XH3_HUMAN]
RNA-binding protein 26 OS=Homo sapiens GN=RBM26 PE=1 SV=3 - [RBM26_HUMAN]
SAPS domain family, member 3, isoform CRA_c OS=Homo sapiens GN=SAPS3 PE=4 SV=1 - [A0A024R5F3_HUMAN]
Serine/threonine-protein kinase ATR OS=Homo sapiens GN=ATR PE=1 SV=3 - [ATR_HUMAN]
Signal transducer and activator of transcription OS=Homo sapiens PE=2 SV=1 - [B4DNP0_HUMAN]
Sorting and assembly machinery component 50 homolog OS=Homo sapiens GN=SAMM50 PE=1 SV=3 - [SAM50_HUMAN]
Splicing factor 3B subunit 6 OS=Homo sapiens GN=SF3B6 PE=1 SV=1 - [SF3B6_HUMAN]
Splicing factor, arginine/serine-rich 1 (Splicing factor 2, alternate splicing factor) variant (Fragment) OS=Homo sapiens PE=2 SV=1 - [Q59FA2_HUMAN]
Stomatin-like protein 2, mitochondrial OS=Homo sapiens GN=STOML2 PE=1 SV=1 - [STML2_HUMAN]
Structural maintenance of chromosomes protein OS=Homo sapiens PE=2 SV=1 - [A8K984_HUMAN]
Structural maintenance of chromosomes protein OS=Homo sapiens PE=2 SV=1 - [B3KXX5_HUMAN]
Suprabasin OS=Homo sapiens GN=SBSN PE=1 SV=2 - [SBSN_HUMAN]
T-complex protein 1 subunit gamma OS=Homo sapiens GN=CCT3 PE=1 SV=1 - [B4DUR8_HUMAN]
Thioredoxin-dependent peroxide reductase, mitochondrial OS=Homo sapiens GN=PRDX3 PE=1 SV=3 - [PRDX3_HUMAN]
Thyroid adenoma-associated protein OS=Homo sapiens GN=THADA PE=1 SV=1 - [THADA_HUMAN]
TOB3 OS=Homo sapiens PE=2 SV=1 - [Q96T67_HUMAN]
Transcription elongation factor B polypeptide 1 (Fragment) OS=Homo sapiens GN=TCEB1 PE=1 SV=1 - [E5RHG8_HUMAN]
Translocon-associated protein subunit delta OS=Homo sapiens GN=SSR4 PE=1 SV=1 - [SSRD_HUMAN]
Translocon-associated protein subunit gamma OS=Homo sapiens GN=SSR3 PE=1 SV=1 - [C9JA28_HUMAN]
Trinucleotide repeat containing 6B, isoform CRA_b OS=Homo sapiens GN=TNRC6B PE=4 SV=1 - [A0A024R1T4_HUMAN]
Tubulin alpha-1A chain OS=Homo sapiens GN=TUBA1A PE=1 SV=1 - [TBA1A_HUMAN]
Tuftelin-interacting protein 11 OS=Homo sapiens GN=TFIP11 PE=2 SV=1 - [Q8N523_HUMAN]
Zinc finger CCCH-type antiviral protein 1-like OS=Homo sapiens GN=ZC3HAV1L PE=1 SV=2 - [ZCCHL_HUMAN]

## Sheet: KRas4B-Specific
Description
26S protease regulatory subunit 7 (Fragment) OS=Homo sapiens GN=PSMC2 PE=1 SV=1 - [C9JLS9_HUMAN]
26S proteasome non-ATPase regulatory subunit 1 (Fragment) OS=Homo sapiens GN=PSMD1 PE=1 SV=1 - [H7C378_HUMAN]
28S ribosomal protein S18b, mitochondrial OS=Homo sapiens GN=MRPS18B PE=1 SV=1 - [A0A0G2JIC6_HUMAN]
28S ribosomal protein S22, mitochondrial (Fragment) OS=Homo sapiens GN=MRPS22 PE=1 SV=1 - [H7C5F2_HUMAN]
28S ribosomal protein S7, mitochondrial OS=Homo sapiens GN=MRPS7 PE=1 SV=1 - [J3QKW2_HUMAN]
3-phosphoglycerate dehydrogenase (Fragment) OS=Homo sapiens GN=PGDH3 PE=2 SV=1 - [Q9UMY3_HUMAN]
40S ribosomal protein S13 OS=Homo sapiens GN=RPS13 PE=1 SV=2 - [RS13_HUMAN]
40S ribosomal protein S15 OS=Homo sapiens GN=RPS15 PE=1 SV=2 - [K7EM56_HUMAN]
40S ribosomal protein S15a OS=Homo sapiens GN=RPS15A PE=1 SV=2 - [RS15A_HUMAN]
40S ribosomal protein S18 OS=Homo sapiens GN=RPS18 PE=1 SV=1 - [A0A0G2JQH2_HUMAN]
40S ribosomal protein S3a OS=Homo sapiens GN=RPS3A PE=1 SV=2 - [RS3A_HUMAN]
60S acidic ribosomal protein P0 OS=Homo sapiens PE=2 SV=1 - [A8K4Z4_HUMAN]
60S acidic ribosomal protein P1 OS=Homo sapiens GN=RPLP1 PE=1 SV=1 - [RLA1_HUMAN]
60S ribosomal protein L17 (Fragment) OS=Homo sapiens GN=RPL17 PE=3 SV=1 - [A0A087WXM6_HUMAN]
60S ribosomal protein L18a (Fragment) OS=Homo sapiens GN=RPL18A PE=1 SV=1 - [M0R3D6_HUMAN]
60S ribosomal protein L23a OS=Homo sapiens GN=RPL23A PE=1 SV=1 - [RL23A_HUMAN]
60S ribosomal protein L3 OS=Homo sapiens GN=RPL3 PE=1 SV=2 - [RL3_HUMAN]
60S ribosomal protein L31 (Fragment) OS=Homo sapiens GN=RPL31 PE=1 SV=1 - [H7C2W9_HUMAN]
60S ribosomal protein L4 OS=Homo sapiens GN=RPL4 PE=1 SV=5 - [RL4_HUMAN]
60S ribosomal protein L6 OS=Homo sapiens GN=RPL6 PE=1 SV=3 - [RL6_HUMAN]
ADP-ribosylation factor-like protein 10 OS=Homo sapiens GN=ARL10 PE=2 SV=1 - [ARL10_HUMAN]
Alternative protein SLC35A4 OS=Homo sapiens GN=SLC35A4 PE=1 SV=1 - [L0R6Q1_HUMAN]
Anaphase-promoting complex subunit 1 OS=Homo sapiens GN=ANAPC1 PE=1 SV=1 - [APC1_HUMAN]
AP-3 complex subunit beta OS=Homo sapiens PE=2 SV=1 - [A8K586_HUMAN]
Apolipoprotein B-100 OS=Homo sapiens GN=APOB PE=1 SV=1 - [A0A087WTM7_HUMAN]
Ariadne homolog 2 variant (Fragment) OS=Homo sapiens PE=2 SV=1 - [Q59HA2_HUMAN]
ATP-binding cassette sub-family D member 3 OS=Homo sapiens GN=ABCD3 PE=1 SV=1 - [ABCD3_HUMAN]
ATPase family AAA domain-containing protein 3A OS=Homo sapiens GN=ATAD3A PE=1 SV=2 - [ATD3A_HUMAN]
Basic leucine zipper and W2 domain-containing protein 1 OS=Homo sapiens GN=BZW1 PE=1 SV=1 - [BZW1_HUMAN]
Basic leucine zipper and W2 domain-containing protein 2 (Fragment) OS=Homo sapiens GN=BZW2 PE=1 SV=1 - [E7ETZ4_HUMAN]
BM-010 variant (Fragment) OS=Homo sapiens PE=2 SV=1 - [Q59GT8_HUMAN]
BRI3-binding protein OS=Homo sapiens GN=BRI3BP PE=1 SV=1 - [BRI3B_HUMAN]
Bystin OS=Homo sapiens GN=BYSL PE=1 SV=3 - [BYST_HUMAN]
Calcium uniporter protein, mitochondrial OS=Homo sapiens GN=MCU PE=1 SV=1 - [MCU_HUMAN]
Casein kinase II subunit beta OS=Homo sapiens GN=CSNK2B PE=1 SV=1 - [CSK2B_HUMAN]
cDNA FLJ11224 fis, clone PLACE1008273, moderately similar to COATOMER GAMMA SUBUNIT OS=Homo sapiens PE=2 SV=1 - [Q9NUP3_HUMAN]
cDNA FLJ11747 fis, clone HEMBA1005530, highly similar to Anaphase-promoting complex subunit 7 OS=Homo sapiens PE=2 SV=1 - [B3KMP2_HUMAN]
cDNA FLJ13173 fis, clone NT2RP3003831, highly similar to Endonuclease G-like 1 (EC 3.1.30.-) OS=Homo sapiens PE=2 SV=1 - [B3KN09_HUMAN]
cDNA FLJ32131 fis, clone PEBLM2000267, highly similar to Tubulin alpha-ubiquitous chain OS=Homo sapiens PE=2 SV=1 - [B3KPS3_HUMAN]
cDNA FLJ44621 fis, clone BRACE2016896, highly similar to Lysyl-tRNA synthetase (EC 6.1.1.6) OS=Homo sapiens PE=2 SV=1 - [Q6ZTI3_HUMAN]
cDNA FLJ51594, highly similar to Homo sapiens protein phosphatase 1, regulatory (inhibitor) subunit 15B (PPP1R15B), mRNA OS=Homo sapiens PE=2 SV=1 - [B4E0U9_HUMAN]
cDNA FLJ51625, highly similar to Ubiquinol-cytochrome-c reductase complex coreprotein I, mitochondrial (EC 1.10.2.2) OS=Homo sapiens PE=2 SV=1 - [B4DUL5_HUMAN]
cDNA FLJ53449, highly similar to rRNA methyltransferase 3 (EC 2.1.1.-) OS=Homo sapiens PE=2 SV=1 - [B4DKU3_HUMAN]
cDNA FLJ53944, highly similar to Eukaryotic translation initiation factor 4 gamma 3 OS=Homo sapiens PE=2 SV=1 - [B4DZE1_HUMAN]
cDNA FLJ55296, highly similar to Homo sapiens WD repeat domain 42A (WDR42A), mRNA OS=Homo sapiens PE=2 SV=1 - [B7Z2P6_HUMAN]
cDNA FLJ57332, highly similar to COP9 signalosome complex subunit 3 OS=Homo sapiens PE=2 SV=1 - [B4DN01_HUMAN]
cDNA FLJ57343, highly similar to Homo sapiens ankyrin repeat domain 17 (ANKRD17), transcript variant 1, mRNA (Fragment) OS=Homo sapiens PE=2 SV=1 - [B4DTP3_HUMAN]
cDNA FLJ61018, highly similar to Ran GTPase-activating protein 1 OS=Homo sapiens PE=2 SV=1 - [B4E0U0_HUMAN]
cDNA FLJ75876, highly similar to Homo sapiens solute carrier family 38, member 2 (SLC38A2), mRNA OS=Homo sapiens PE=2 SV=1 - [A8K6H9_HUMAN]
cDNA, FLJ93510, highly similar to Homo sapiens JTV1 gene (JTV1), mRNA OS=Homo sapiens PE=2 SV=1 - [B2R7M3_HUMAN]
cDNA, FLJ94121, highly similar to Homo sapiens stromal antigen 2 (STAG2), mRNA OS=Homo sapiens PE=2 SV=1 - [B2R8Y6_HUMAN]
cDNA, FLJ96593 OS=Homo sapiens PE=2 SV=1 - [B2RDG1_HUMAN]
Cell cycle progression protein 1 OS=Homo sapiens GN=CCPG1 PE=1 SV=3 - [CCPG1_HUMAN]
Cell division cycle protein 16 homolog OS=Homo sapiens GN=CDC16 PE=1 SV=1 - [Q5T8C6_HUMAN]
Cell growth-regulating nucleolar protein OS=Homo sapiens GN=LYAR PE=1 SV=2 - [LYAR_HUMAN]
Ceramide synthase 2 (Fragment) OS=Homo sapiens GN=CERS2 PE=1 SV=2 - [H0YLQ6_HUMAN]
Coatomer subunit alpha OS=Homo sapiens GN=COPA PE=1 SV=2 - [COPA_HUMAN]
Cold shock domain protein A, isoform CRA_b OS=Homo sapiens GN=CSDA PE=4 SV=1 - [A0A024RAV4_HUMAN]
Cytochrome b-c1 complex subunit 9 OS=Homo sapiens GN=UQCR10 PE=1 SV=3 - [QCR9_HUMAN]
Cytochrome c oxidase subunit 4 isoform 1, mitochondrial OS=Homo sapiens GN=COX4I1 PE=1 SV=1 - [COX41_HUMAN]
Cytochrome c oxidase subunit 5A, mitochondrial OS=Homo sapiens GN=COX5A PE=1 SV=2 - [COX5A_HUMAN]
Cytochrome c oxidase subunit 5B, mitochondrial OS=Homo sapiens GN=COX5B PE=1 SV=2 - [COX5B_HUMAN]
Cytochrome c oxidase subunit 6B1 OS=Homo sapiens GN=COX6B1 PE=1 SV=2 - [CX6B1_HUMAN]
Cytochrome c oxidase subunit 6C OS=Homo sapiens GN=COX6C PE=1 SV=2 - [COX6C_HUMAN]
Cytochrome c oxidase subunit 7A2, mitochondrial OS=Homo sapiens GN=COX7A2 PE=1 SV=1 - [CX7A2_HUMAN]
DDB1- and CUL4-associated factor 16 OS=Homo sapiens GN=DCAF16 PE=1 SV=1 - [DCA16_HUMAN]
Dehydrogenase/reductase SDR family member 7B OS=Homo sapiens GN=DHRS7B PE=1 SV=1 - [A0A0C4DGQ8_HUMAN]
Desmoglein-2 OS=Homo sapiens GN=DSG2 PE=1 SV=2 - [DSG2_HUMAN]
Diacylglycerol kinase (Fragment) OS=Homo sapiens PE=2 SV=1 - [Q59FU4_HUMAN]
DNA-directed RNA polymerase, mitochondrial (Fragment) OS=Homo sapiens GN=POLRMT PE=1 SV=4 - [K7EMH3_HUMAN]
Dol-P-Glc:Glc(2)Man(9)GlcNAc(2)-PP-Dol alpha-1,2-glucosyltransferase OS=Homo sapiens GN=ALG10 PE=4 SV=1 - [F5H5T2_HUMAN]
E3 ubiquitin-protein ligase UBR4 OS=Homo sapiens GN=UBR4 PE=1 SV=1 - [UBR4_HUMAN]
Emerin OS=Homo sapiens GN=EMD PE=1 SV=1 - [EMD_HUMAN]
Engulfment and cell motility protein 2 (Fragment) OS=Homo sapiens GN=ELMO2 PE=1 SV=1 - [Q5JVZ8_HUMAN]
Eukaryotic translation initiation factor 3 subunit L OS=Homo sapiens GN=EIF3L PE=1 SV=1 - [B0QY90_HUMAN]
Eukaryotic translation initiation factor 5 OS=Homo sapiens GN=EIF5 PE=1 SV=2 - [IF5_HUMAN]
Eukaryotic translation initiation factor 5A OS=Homo sapiens GN=EIF5A2 PE=1 SV=1 - [F8WCJ1_HUMAN]
Eukaryotic translation initiation factor 6 OS=Homo sapiens GN=EIF6 PE=1 SV=1 - [IF6_HUMAN]
Exosome complex component CSL4 OS=Homo sapiens GN=EXOSC1 PE=1 SV=1 - [R4GNH9_HUMAN]
FBL protein (Fragment) OS=Homo sapiens GN=FBL PE=1 SV=2 - [Q96BS4_HUMAN]
FERM, RhoGEF and pleckstrin domain-containing protein 2 (Fragment) OS=Homo sapiens GN=FARP2 PE=1 SV=2 - [H7C3M7_HUMAN]
Full-length cDNA clone CS0CAP007YF18 of Thymus of Homo sapiens (human) OS=Homo sapiens PE=2 SV=1 - [Q86U12_HUMAN]
FUN14 domain-containing protein 1 OS=Homo sapiens GN=FUNDC1 PE=1 SV=1 - [FUND1_HUMAN]
FUN14 domain-containing protein 2 OS=Homo sapiens GN=FUNDC2 PE=1 SV=2 - [FUND2_HUMAN]
GEMIN5 protein OS=Homo sapiens GN=GEMIN5 PE=2 SV=1 - [B7ZLC9_HUMAN]
General transcription factor 3C polypeptide 1 OS=Homo sapiens GN=GTF3C1 PE=1 SV=4 - [TF3C1_HUMAN]
Golgi resident protein GCP60 OS=Homo sapiens GN=ACBD3 PE=1 SV=4 - [GCP60_HUMAN]
Guanine nucleotide-binding protein G(I)/G(S)/G(T) subunit beta-2 OS=Homo sapiens GN=GNB2 PE=1 SV=1 - [E7EP32_HUMAN]
H/ACA ribonucleoprotein complex subunit 2 OS=Homo sapiens GN=NHP2 PE=1 SV=1 - [J3QSY4_HUMAN]
HC56 OS=Homo sapiens PE=4 SV=1 - [Q9HBB9_HUMAN]
HCLS1-associated protein X-1 OS=Homo sapiens GN=HAX1 PE=1 SV=2 - [HAX1_HUMAN]
HECT, UBA and WWE domain containing 1, isoform CRA_a OS=Homo sapiens GN=HUWE1 PE=4 SV=1 - [A0A024R9Y3_HUMAN]
Heterogeneous nuclear ribonucleoprotein A0 OS=Homo sapiens GN=HNRNPA0 PE=1 SV=1 - [ROA0_HUMAN]
Histone-binding protein RBBP7 OS=Homo sapiens GN=RBBP7 PE=1 SV=1 - [E9PC52_HUMAN]
Histone-lysine N-methyltransferase SETDB1 (Fragment) OS=Homo sapiens GN=SETDB1 PE=1 SV=1 - [E9PRF4_HUMAN]
Importin-4 OS=Homo sapiens GN=IPO4 PE=1 SV=2 - [IPO4_HUMAN]
Importin-9 OS=Homo sapiens GN=IPO9 PE=1 SV=3 - [IPO9_HUMAN]
Insulin-like growth factor 2 mRNA binding protein 1 deltaN CRDBP OS=Homo sapiens GN=IGF2BP1 PE=2 SV=1 - [D3DTW3_HUMAN]
Integrator complex subunit 3 OS=Homo sapiens GN=INTS3 PE=1 SV=1 - [INT3_HUMAN]
IQ calmodulin-binding motif-containing protein 1 OS=Homo sapiens GN=IQCB1 PE=1 SV=1 - [IQCB1_HUMAN]
Major centromere autoantigen B OS=Homo sapiens GN=CENPB PE=1 SV=2 - [CENPB_HUMAN]
Matrin-3 (Fragment) OS=Homo sapiens GN=MATR3 PE=1 SV=1 - [D6RAM9_HUMAN]
Membrane magnesium transporter 1 OS=Homo sapiens GN=MMGT1 PE=1 SV=1 - [MMGT1_HUMAN]
Microtubule-associated protein OS=Homo sapiens PE=2 SV=1 - [B4DSQ1_HUMAN]
Mitochondrial carrier homolog 2 variant (Fragment) OS=Homo sapiens PE=2 SV=1 - [Q53G34_HUMAN]
Mitochondrial import inner membrane translocase subunit TIM14 OS=Homo sapiens GN=DNAJC19 PE=1 SV=3 - [TIM14_HUMAN]
Myb-binding protein 1A OS=Homo sapiens GN=MYBBP1A PE=1 SV=2 - [MBB1A_HUMAN]
N-acetyltransferase 14 (Fragment) OS=Homo sapiens GN=NAT14 PE=1 SV=1 - [M0R1E3_HUMAN]
Nuclear pore complex protein Nup93 OS=Homo sapiens GN=NUP93 PE=1 SV=2 - [NUP93_HUMAN]
Nucleoporin NUP188 homolog OS=Homo sapiens GN=NUP188 PE=1 SV=1 - [NU188_HUMAN]
Nucleosome assembly protein 1-like 1 (Fragment) OS=Homo sapiens GN=NAP1L1 PE=1 SV=1 - [F8W020_HUMAN]
Obg-like ATPase 1 (Fragment) OS=Homo sapiens GN=OLA1 PE=1 SV=1 - [C9JTK6_HUMAN]
Partner of Y14 and mago OS=Homo sapiens GN=PYM1 PE=1 SV=1 - [PYM1_HUMAN]
Peptidyl-prolyl cis-trans isomerase CWC27 homolog OS=Homo sapiens GN=CWC27 PE=1 SV=1 - [D6REK3_HUMAN]
Peroxisomal membrane protein PMP34 OS=Homo sapiens GN=SLC25A17 PE=1 SV=1 - [B0QYW5_HUMAN]
PHD finger protein 6 OS=Homo sapiens GN=PHF6 PE=1 SV=1 - [PHF6_HUMAN]
Phosphatidylinositol 5-phosphate 4-kinase type-2 beta OS=Homo sapiens GN=PIP4K2B PE=1 SV=1 - [PI42B_HUMAN]
Phosphatidylinositol 5-phosphate 4-kinase type-2 gamma OS=Homo sapiens GN=PIP4K2C PE=1 SV=3 - [PI42C_HUMAN]
Poly(U)-binding-splicing factor PUF60 (Fragment) OS=Homo sapiens GN=PUF60 PE=1 SV=1 - [A0A0J9YYL3_HUMAN]
Polypyrimidine tract-binding protein 1 (Fragment) OS=Homo sapiens GN=PTBP1 PE=1 SV=1 - [K7EK45_HUMAN]
Pre-mRNA-splicing factor CWC22 homolog (Fragment) OS=Homo sapiens GN=CWC22 PE=1 SV=1 - [B7WP74_HUMAN]
Prostaglandin E synthase 3 OS=Homo sapiens GN=PTGES3 PE=1 SV=1 - [TEBP_HUMAN]
Protein cornichon homolog 4 OS=Homo sapiens GN=CNIH4 PE=1 SV=1 - [A6NLH6_HUMAN]
Protein phosphatase 1, catalytic subunit, alpha (Fragment) OS=Homo sapiens GN=PPP1CA PE=4 SV=1 - [C4TNW5_HUMAN]
Protein RER1 (Fragment) OS=Homo sapiens GN=RER1 PE=1 SV=1 - [Q5T092_HUMAN]
Protein SAAL1 OS=Homo sapiens GN=SAAL1 PE=1 SV=1 - [J3KND1_HUMAN]
Protein VPRBP OS=Homo sapiens GN=VPRBP PE=1 SV=3 - [VPRBP_HUMAN]
Putative mitochondrial import inner membrane translocase subunit Tim23B OS=Homo sapiens GN=TIMM23B PE=2 SV=1 - [B4DDK6_HUMAN]
Putative uncharacterized protein (Fragment) OS=Homo sapiens PE=2 SV=1 - [Q8TBT6_HUMAN]
Putative uncharacterized protein DKFZp686E1893 OS=Homo sapiens GN=DKFZp686E1893 PE=2 SV=1 - [Q5HYL4_HUMAN]
Ral guanine nucleotide dissociation stimulator-like 2, isoform CRA_d OS=Homo sapiens GN=RGL2 PE=4 SV=1 - [A0A024RCR8_HUMAN]
Ran-binding protein 6 OS=Homo sapiens GN=RANBP6 PE=1 SV=2 - [RNBP6_HUMAN]
Ran-specific GTPase-activating protein (Fragment) OS=Homo sapiens GN=RANBP1 PE=1 SV=1 - [C9JJ34_HUMAN]
Ribonuclease/angiogenin inhibitor 1, isoform CRA_a OS=Homo sapiens GN=RNH1 PE=4 SV=1 - [A0A024RC87_HUMAN]
Ribosomal protein L15 (Fragment) OS=Homo sapiens GN=RPL15 PE=1 SV=1 - [E7EQV9_HUMAN]
Ribosomal protein L18 (Fragment) OS=Homo sapiens GN=RPL18 PE=2 SV=1 - [Q0QEW2_HUMAN]
Ribosomal RNA processing protein 1 homolog B OS=Homo sapiens GN=RRP1B PE=1 SV=3 - [RRP1B_HUMAN]
RNA-binding protein 25 (Fragment) OS=Homo sapiens GN=RBM25 PE=1 SV=1 - [E9PQU5_HUMAN]
RRBP1 protein OS=Homo sapiens GN=RRBP1 PE=2 SV=1 - [A1A5C5_HUMAN]
Septin-11 (Fragment) OS=Homo sapiens GN=SEPT11 PE=1 SV=1 - [H0Y9G8_HUMAN]
Septin-2 OS=Homo sapiens GN=SEPT2 PE=1 SV=1 - [SEPT2_HUMAN]
Sequestosome-1 OS=Homo sapiens GN=SQSTM1 PE=1 SV=1 - [SQSTM_HUMAN]
Serine/arginine-rich-splicing factor 5 OS=Homo sapiens GN=SRSF5 PE=1 SV=1 - [B4DJK0_HUMAN]
Serine/threonine-protein phosphatase 2A 65 kDa regulatory subunit A beta isoform OS=Homo sapiens GN=PPP2R1B PE=1 SV=3 - [2AAB_HUMAN]
Serine/threonine-protein phosphatase 6 regulatory subunit 3 OS=Homo sapiens GN=PPP6R3 PE=1 SV=1 - [H7BXH2_HUMAN]
Signal recognition particle 14 kDa protein OS=Homo sapiens GN=SRP14 PE=1 SV=2 - [SRP14_HUMAN]
Similar to ribosomal protein L23 (Fragment) OS=Homo sapiens PE=2 SV=1 - [Q9BTQ7_HUMAN]
Small acidic protein OS=Homo sapiens GN=C11orf58 PE=1 SV=2 - [E9PM92_HUMAN]
Sphingosine-1-phosphate lyase 1 OS=Homo sapiens GN=SGPL1 PE=1 SV=3 - [SGPL1_HUMAN]
Squalene synthase OS=Homo sapiens GN=FDFT1 PE=1 SV=1 - [FDFT_HUMAN]
Syndecan-2 (Fragment) OS=Homo sapiens GN=SDC2 PE=1 SV=1 - [E5RJB8_HUMAN]
TELO2-interacting protein 1 homolog OS=Homo sapiens GN=TTI1 PE=1 SV=3 - [TTI1_HUMAN]
Telomere length regulation protein TEL2 homolog OS=Homo sapiens GN=TELO2 PE=1 SV=2 - [TELO2_HUMAN]
Transcription factor E2F7 (Fragment) OS=Homo sapiens GN=E2F7 PE=1 SV=1 - [F8VSE7_HUMAN]
Transcription intermediary factor 1-beta OS=Homo sapiens GN=TRIM28 PE=1 SV=5 - [TIF1B_HUMAN]
Translation initiation factor eIF-2B subunit alpha OS=Homo sapiens GN=EIF2B1 PE=1 SV=1 - [EI2BA_HUMAN]
Translation initiation factor eIF-2B subunit beta OS=Homo sapiens GN=EIF2B2 PE=1 SV=3 - [EI2BB_HUMAN]
Translation initiation factor eIF-2B subunit delta OS=Homo sapiens GN=EIF2B4 PE=1 SV=1 - [A0A087WTA5_HUMAN]
Translation initiation factor eIF-2B subunit delta OS=Homo sapiens GN=EIF2B4 PE=1 SV=2 - [EI2BD_HUMAN]
Translation initiation factor eIF-2B subunit gamma OS=Homo sapiens GN=EIF2B3 PE=1 SV=1 - [EI2BG_HUMAN]
Translocation protein SEC62 OS=Homo sapiens GN=SEC62 PE=1 SV=1 - [F8WF48_HUMAN]
Transmembrane protein 160 OS=Homo sapiens GN=TMEM160 PE=1 SV=1 - [TM160_HUMAN]
Transmembrane protein 39B (Fragment) OS=Homo sapiens GN=TMEM39B PE=1 SV=1 - [Q5VVU5_HUMAN]
Transportin 2 (Importin 3, karyopherin beta 2b), isoform CRA_b OS=Homo sapiens GN=TNPO2 PE=4 SV=1 - [A0A024R7F7_HUMAN]
Treacle protein OS=Homo sapiens GN=TCOF1 PE=1 SV=3 - [TCOF_HUMAN]
Trifunctional enzyme subunit beta, mitochondrial OS=Homo sapiens GN=HADHB PE=1 SV=3 - [ECHB_HUMAN]
Ubiquitin carboxyl-terminal hydrolase 34 OS=Homo sapiens GN=USP34 PE=1 SV=2 - [UBP34_HUMAN]
UPF0488 protein C8orf33 OS=Homo sapiens GN=C8orf33 PE=1 SV=1 - [CH033_HUMAN]
UPF0669 protein C6orf120 OS=Homo sapiens GN=C6orf120 PE=1 SV=1 - [CF120_HUMAN]
UQCRH protein OS=Homo sapiens GN=UQCRH PE=2 SV=1 - [Q567R0_HUMAN]
URCC5 OS=Homo sapiens GN=URCC5 PE=2 SV=1 - [B1Q2B0_HUMAN]
V-type proton ATPase subunit d 1 (Fragment) OS=Homo sapiens GN=ATP6V0D1 PE=1 SV=1 - [J3QL14_HUMAN]
WD repeat-containing protein 43 OS=Homo sapiens GN=WDR43 PE=1 SV=3 - [WDR43_HUMAN]
WD repeat-containing protein 6 OS=Homo sapiens GN=WDR6 PE=1 SV=1 - [WDR6_HUMAN]
XPO4 protein (Fragment) OS=Homo sapiens GN=XPO4 PE=2 SV=1 - [Q8IVQ8_HUMAN]
Zinc finger CCHC domain-containing protein 10 OS=Homo sapiens GN=ZCCHC10 PE=1 SV=1 - [B3KVL5_HUMAN]
